# Supplementary material for: (5R)-5-Hydroxytriptolide (LLDT-8) induces substantial epigenetic mediated immune response network changes in fibroblast-like synoviocytes from rheumatoid arthritis patients
Source: Sci Rep. 2019 Aug 1;9:11155. doi: 10.1038/s41598-019-47411-1 (PMC6671973; doi:10.1038/s41598-019-47411-1)
Supplement: Supplementary file 2 — Supp. Table 1 [file 41598_2019_47411_MOESM2_ESM.xlsx]

## Sheet: Sheet1
ProbeName	p	FC (abs)	Regulation	GeneSymbol	Chr	Start	End
A_23_P90233	0.000727	2.1409	down	ZSCAN5A	chr19	56732987	56732928
A_23_P159027	0.00238278	2.25365	down	ZNF521	chr18	22642053	22641994
A_33_P3262495	0.000989	2.05286	down	ZNF503	chr10	77158027	77157968
A_23_P88880	0.00220988	2.07624	down	ZNF423	chr16	49524947	49524888
A_23_P89921	0.0121182	2.39667	down	ZNF180	chr19	44980178	44980119
A_23_P169097	0.000727	5.34615	down	WISP1	chr8	134239867	134239926
A_23_P28466	0.00117039	2.20287	down	WDR69	chr2	228786256	228788687
A_23_P65651	0.0200941	2.15721	down	WARS	chr14	100801100	100801041
A_33_P3407925	0.000291	2.0621	down	VMP1	chr17	57917858	57917917
A_33_P3284925	0.0414206	2.49108	down	VLDLR	chr9	2643220	2643279
A_23_P132763	0.00130796	4.75168	down	VGLL3	chr3	86987218	86987159
A_33_P3242663	0.0128119	2.21182	down	VASH2	chr1	213146240	213146299
A_23_P351275	0.00055	2.07538	down	UPP1	chr7	48141567	48142940
A_23_P500892	0.00193614	2.00723	down	TUB	chr11	8127140	8127199
A_32_P7015	0.0149877	2.09256	down	TSPAN15	chr10	71267050	71267109
A_24_P396753	0.0020574	4.3807	down	TRIB2	chr2	12880797	12880856
A_23_P19333	0.0156448	2.08152	down	TREM1	chr6	41248727	41243938
A_24_P12413	0.000592	2.18163	down	TRAM2	chr6	52362614	52362555
A_23_P201731	0.00339075	2.47851	down	TRAF5	chr1	211548188	211548247
A_23_P71530	0.000805	2.41524	down	TNFRSF11B	chr8	119936779	119936720
A_23_P165624	0.000155	3.76752	down	TNFAIP6	chr2	152226595	152226654
A_23_P157865	0.00195854	2.02985	down	TNC	chr9	117783369	117783310
A_23_P321354	0.0360154	2.13443	down	TMEM71	chr8	133722596	133722537
A_23_P399078	0.000958	2.21584	down	TIMP3	chr22	33258540	33258599
A_33_P3227375	8.57e-05	3.07752	down	THBS2	chr6	169615960	169615901
A_33_P3415820	0.00425951	3.7355	down	THBS1	chr15	39874546	39874605
A_24_P142118	0.00226541	3.49182	down	THBS1	chr15	39888831	39888890
A_32_P86763	0.000417	12.1954	down	TGM2	chr20	36757912	36757853
A_24_P923251	0.000465	8.56865	down	TGM2	chr20	36766505	36766446
A_23_P151297	0.00047	2.07933	down	TENC1	chr12	53457567	53457626
A_23_P127186	0.00161336	2.10238	down	TACC2	chr10	124013760	124013819
A_23_P251043	0.00105608	5.73813	down	SYNDIG1	chr20	24647022	24647081
A_24_P131236	0.0180055	2.00174	down	SV2A	chr1	149879300	149878398
A_32_P170444	0.049826	2.52645	down	SUB1	chr5	32603930	32603989
A_24_P10214	0.0259332	2.12427	down	STXBP6	chr14	25326267	25325283
A_23_P302005	0.0187017	3.62681	down	STON1	chr2	48825258	48825317
A_32_P85676	0.00671867	2.4159	down	STK32B	chr4	5502070	5502129
A_33_P3229467	0.0117466	2.47306	down	STK17A	chr7	43666894	43666953
A_33_P3555937	0.00226302	4.54697	down	STEAP4	chr7	87907978	87907919
A_33_P3318322	0.00253457	4.37948	down	STEAP4	chr7	87912171	87912112
A_24_P49260	0.021305	2.05558	down	SPTLC3	chr20	13147054	13147113
A_24_P40721	0.00063	2.01983	down	SPTLC3	chr20	13055000	13055059
A_32_P133072	0.000708	2.47254	down	SPON1	chr11	14289180	14289239
A_23_P58706	0.00175462	2.57701	down	SPINK13	chr5	147665702	147665761
A_23_P95029	9.75e-06	3.36501	down	SNTB1	chr8	121550176	121550117
A_23_P11984	0.00376844	4.31636	down	SLC6A9	chr1	44466646	44466499
A_33_P3402615	0.00569112	3.80927	down	SLC6A9	chr1	44462221	44462162
A_33_P3277110	0.00268937	2.04023	down	SLC5A3	chr21	35478440	35478499
A_24_P261734	0.000383	3.30261	down	SLC38A1	chr12	46577120	46577061
A_23_P363399	0.000607	3.04461	down	SLC38A1	chr12	46582066	46582007
A_32_P309404	0.0421891	2.01786	down	SLC22A3	chr6	160875313	160875372
A_23_P388900	0.0211236	2.36723	down	SLC22A15	chr1	116611811	116611870
A_24_P350759	0.00085	2.28764	down	SLC1A2	chr11	35273148	35273089
A_33_P3298861	0.0138196	2.73238	down	SLC12A8	chr3	124802842	124802783
A_23_P41390	0.00284058	2.0793	down	SH3TC1	chr4	8239319	8239379
A_23_P10121	0.000563	2.70547	down	SFRP1	chr8	41120220	41120161
A_23_P50919	8.63e-05	2.30204	down	SERPINE2	chr2	224842295	224840597
A_24_P158089	0.0119062	3.11801	down	SERPINE1	chr7	100781555	100781614
A_24_P245379	0.0015856	4.35753	down	SERPINB2	chr18	61570202	61570261
A_23_P218111	0.0131814	2.01713	down	SERPINA1	chr14	94844850	94844791
A_23_P51918	0.0185611	2.72313	down	SEC16B	chr1	177898580	177898521
A_23_P404481	0.0429808	2.88685	down	S1PR1	chr1	101706321	101706380
A_33_P3839897	4.52e-05	7.05987	down	RNU4ATAC	chr2	122288790	122288849
A_32_P4199	0.00624423	2.59634	down	RNF152	chr18	59482758	59482699
A_33_P3398862	0.000331	2.49203	down	RHOB	chr2	20648584	20648643
A_23_P315789	0.0162228	2.07207	down	RFXAP	chr13	37402541	37402600
A_23_P166248	7.09e-06	4.58768	down	RCAN1	chr21	35889068	35889009
A_24_P295590	0.01766	3.113	down	RASSF4	chr10	45489768	45489827
A_33_P3412143	0.0156248	2.80126	down	RASSF10	chr11	13032560	13032619
A_23_P118392	0.000104	2.17853	down	RASD1	chr17	17397846	17397787
A_23_P252541	0.00358904	2.34687	down	RAB7B
A_21_P0009481	0.00705834	2.71922	down	RAB27B	chr18	52562268	52562327
A_23_P107612	0.00955919	2.30267	down	RAB27B	chr18	52556632	52556691
A_33_P3271930	0.00151839	2.79736	down	PYCR1	chr17	79893301	79893242
A_23_P130194	0.00238689	2.00465	down	PYCR1	chr17	79890390	79890331
A_23_P18493	0.00133982	2.3486	down	PTPN13	chr4	87735935	87735994
A_21_P0010626	0.0204082	2.38887	down	PSAT1	chr9	80944015	80944074
A_23_P106016	0.000836	2.11071	down	PRKD1	chr14	30046087	30046028
A_23_P408285	6.09e-05	2.75199	down	PRICKLE1	chr12	42853269	42853210
A_33_P3342081	0.00453932	2.36702	down	PRDM1	chr6	106557662	106557721
A_24_P389415	0.00146	2.36155	down	PNMA2	chr8	26362941	26362882
A_24_P413126	0.00774671	2.50008	down	PMEPA1	chr20	56223548	56223489
A_24_P772488	0.00053	2.43195	down	PLXNA4	chr7	131808746	131808687
A_33_P3279969	0.00508225	2.42106	down	PLXNA4	chr7	132192387	132192328
A_33_P3321025	0.000625	2.35633	down	PLXNA4	chr7	131814512	131814453
A_23_P30254	0.000415	2.81271	down	PLK2	chr5	57750052	57749993
A_33_P3258617	0.00171168	2.70544	down	PLIN2	chr9	19123462	19123403
A_33_P3339860	0.00258581	3.26846	down	PLEKHA2	chr8	38831317	38831376
A_24_P941643	0.00733757	2.82947	down	PLCB1	chr20	8864945	8865004
A_23_P6099	0.00246464	2.42427	down	PLCB1	chr20	8755212	8755271
A_23_P75529	0.00136061	2.78812	down	PKNOX2	chr11	125302956	125303015
A_33_P3389653	0.000332	2.36394	down	PDE4D	chr5	58264986	58264927
A_24_P174793	0.00818034	2.58713	down	PCSK1	chr5	95726190	95726131
A_33_P3225760	0.00119015	2.09188	down	PCDH18	chr4	138453085	138453026
A_23_P323272	0.00202361	5.7937	down	OSR1	chr2	19551696	19551637
A_23_P44836	3.57e-05	2.01634	down	NT5DC2	chr3	52561355	52559298
A_24_P261470	0.000314	2.01989	down	NRXN2	chr11	64374843	64374784
A_33_P3375934	0.000527	2.17419	down	NAMPT	chr7	105888852	105888793
A_33_P3364869	0.00267336	2.05572	down	NAMPT	chr7	105900620	105900561
A_23_P129144	0.0203322	2.49376	down	MYZAP	chr15	57931691	57953654
A_23_P106844	0.000206	2.22784	down	MT2A	chr16	56643332	56643391
A_33_P3352098	0.00342808	4.75292	down	MS4A7	chr11	60163279	60163338
A_23_P432573	0.000117	2.19536	down	MRGPRF	chr11	68772283	68772224
A_23_P161698	0.0149698	2.68784	down	MMP3	chr11	102706753	102706694
A_23_P1691	0.000551	4.1826	down	MMP1	chr11	102660756	102660697
A_32_P129894	0.00228718	2.00657	down	MEGF9	chr9	123363867	123363808
A_33_P3365995	0.0052035	2.04685	down	MAST4	chr5	66255013	66255072
A_23_P159907	0.000315	2.00918	down	MAGED4B	chrX	51934568	51934627
A_33_P3234697	0.000268	2.82801	down	LXN	chr3	158384375	158384316
A_21_P0000091	0.00701352	2.3167	down	LRRC34	chr3	169514045	169513986
A_24_P406754	0.00641427	3.27599	down	LOXL4	chr10	100007805	100007746
A_33_P3276845	0.00136429	6.08778	down	LOC100288018	chr5	17611452	17611511
A_33_P3241621	0.000294	3.06837	down	LOC100129171	chr2	224854629	224854570
A_33_P3415653	0.0457195	2.52551	down	LOC100128668	chr20	8229253	8229312
A_23_P213137	0.0126421	2.02454	down	LNX1	chr4	54327621	54327170
A_23_P6771	0.00125278	2.34413	down	LMCD1	chr3	8609688	8609747
A_24_P90216	0.0103795	2.033	down	LGR4	chr11	27387978	27387919
A_33_P3358397	0.031579	3.40885	down	LGI2	chr4	25000598	25000539
A_23_P143178	0.000476	10.3011	down	LBP	chr20	36993369	36995434
A_24_P286569	0.0342944	2.01444	down	LANCL2	chr7	55500519	55500578
A_23_P64854	0.018021	2.41001	down	KRT75	chr12	52822420	52822220
A_33_P3345534	0.0456542	2.02082	down	KRT14	chr17	39740072	39740013
A_24_P117410	0.0175262	2.08197	down	KLHDC7B	chr22	50988455	50988514
A_23_P110253	0.0110496	4.26418	down	KIT	chr4	55606511	55606570
A_33_P3303245	0.00191557	3.20047	down	KIT	chr4	55569965	55570024
A_23_P324754	0.00082	2.46525	down	KIAA1199	chr15	81243634	81243693
A_24_P84396	0.00407174	2.29586	down	KIAA1199	chr15	81221504	81224247
A_24_P331655	0.0251697	2.30302	down	KIAA0895L	chr16	67209673	67209614
A_23_P53763	0.00217377	3.25118	down	KIAA0226L	chr13	46918965	46918906
A_23_P211504	0.000347	2.27444	down	KDELR3	chr22	38877404	38877463
A_24_P373844	0.00508172	2.62762	down	KCTD15	chr19	34306314	34306373
A_23_P78871	5.23e-05	2.53366	down	KCTD15	chr19	34304755	34304814
A_21_P0000120	0.00225596	2.59918	down	KCNJ18	chr17	21320339	21320398
A_23_P74943	0.000117	3.37068	down	KCNH1	chr1	210856734	210856675
A_23_P256641	0.0103197	2.14598	down	KCNE1L	chrX	108867052	108866993
A_24_P410797	0.000757	2.31345	down	KALRN	chr3	124394079	124394138
A_23_P210763	0.0112547	2.2534	down	JAG1	chr20	10619120	10619061
A_33_P3219090	0.00136699	2.10765	down	INSIG1	chr7	155101843	155101902
A_33_P3243230	6.42e-05	5.79843	down	IL8	chr4	74607982	74608041
A_32_P87013	0.00036	4.05852	down	IL8	chr4	74609265	74609324
A_33_P3407013	8.34e-06	4.98158	down	IL6	chr7	22769363	22769422
A_23_P71037	5.05e-05	3.16101	down	IL6	chr7	22771207	22771266
A_23_P31945	0.00811304	2.20474	down	IL33	chr9	6257372	6257431
A_33_P3290780	0.00398529	8.39546	down	IL24	chr1	207075344	207075403
A_33_P3232692	0.0099597	4.76067	down	IL24	chr1	207076757	207076816
A_23_P76078	0.00156977	3.17307	down	IL23A	chr12	56734083	56734142
A_33_P3246833	0.0120245	2.07471	down	IL1RN	chr2	113891531	113891590
A_23_P51126	0.00814464	3.0067	down	IL1RL1	chr2	102959759	102959818
A_23_P35092	0.020702	3.3336	down	IL19	chr1	207010307	207010366
A_23_P42868	0.000721	3.07778	down	IGFBP1	chr7	45932966	45933025
A_24_P304423	0.02034	4.11923	down	IGF1	chr12	102874149	102869571
A_23_P13907	0.000213	2.76185	down	IGF1	chr12	102796325	102796266
A_33_P3234989	0.00168194	2.14076	down	IFT81	chr12	110656447	110656506
A_23_P144549	0.000866	5.65063	down	IBSP	chr4	88731881	88732537
A_24_P355967	0.000751	2.42431	down	HTR2A	chr13	47407996	47407937
A_23_P139527	0.0116101	2.35826	down	HPD	chr12	122281665	122277945
A_23_P120883	7.92e-05	2.49794	down	HMOX1	chr22	35790122	35790181
A_23_P250385	0.035403	2.1458	down	HIST1H1B	chr6	27834688	27834629
A_23_P10206	0.00141588	2.65854	down	HAS2	chr8	122626146	122626087
A_23_P12884	0.0012253	2.08066	down	GRK5	chr10	121214967	121215023
A_23_P253692	0.0374295	2.11979	down	GPR64	chrX	19007638	19007579
A_33_P3370449	0.00141405	2.25189	down	GOT1L1	chr8	37794872	37794813
A_24_P415150	0.000652	2.55632	down	GNA14	chr9	80039044	80038985
A_23_P69908	0.00353103	2.14236	down	GLRX	chr5	95149862	95149803
A_24_P55295	0.00172421	2.45052	down	GJA1	chr6	121770327	121770386
A_33_P3260733	0.00889934	2.13847	down	GHR	chr5	42711414	42711473
A_23_P83134	0.000157	4.90664	down	GAS1	chr9	89559953	89559894
A_23_P212119	0.00166731	2.13421	down	GALNTL2	chr3	16269804	16269863
A_23_P74609	0.000305	2.84319	down	G0S2	chr1	209849597	209849656
A_23_P64617	0.000433	2.61591	down	FZD4	chr11	86656859	86656800
A_23_P148410	0.00373245	2.05676	down	FTHL17	chrX	31089993	31089934
A_33_P3253249	4.69e-05	2.13214	down	FTH1	chr11	61732130	61732071
A_32_P342064	0.000165	2.02603	down	FTH1	chr11	61732096	61732038
A_32_P164246	0.0114208	2.12381	down	FOXQ1	chr6	1314629	1314688
A_23_P110957	0.000308	2.43838	down	FOXF2	chr6	1395386	1395445
A_23_P106194	0.000276	2.07729	down	FOS	chr14	75748214	75748273
A_23_P208768	0.00538851	2.12314	down	FCAR	chr19	55401659	55401718
A_23_P337934	0.0205766	2.48073	down	FBLIM1	chr1	16112685	16112744
A_33_P3238290	0.00429638	3.22701	down	FAM65C	chr20	49202794	49202735
A_33_P3370832	0.0204752	2.69685	down	FAM117B	chr2	203589697	203589756
A_23_P369701	0.000287	2.13203	down	FAM108C1	chr15	81047339	81047398
A_24_P237927	0.00175491	2.06003	down	FAM102B	chr1	109171389	109172231
A_32_P204676	0.00231934	2.24306	down	FABP5	chr8	82195616	82195675
A_24_P673063	0.016591	2.14607	down	FABP5	chr8	82195741	82196134
A_23_P59877	0.00017	2.10972	down	FABP5	chr8	82196174	82196772
A_23_P128574	0.0146495	2.24047	down	ENOX1	chr13	43787918	43787859
A_24_P69095	0.00125513	2.3671	down	ENC1	chr5	73924314	73924255
A_23_P79251	0.00113454	2.64788	down	EHD3	chr2	31490569	31490628
A_23_P214080	7.27e-05	3.46993	down	EGR1	chr5	137804891	137804950
A_23_P110712	3.89e-05	2.10592	down	DUSP1	chr5	172195355	172195296
A_24_P36229	0.0145313	2.37635	down	DTNA	chr18	32431884	32438299
A_33_P3251841	0.00772853	2.14525	down	DSEL	chr18	65179037	65178978
A_23_P149121	0.012198	4.27263	down	DIRAS3	chr1	68512182	68512123
A_24_P341674	0.00557035	4.01172	down	DIO2	chr14	80669608	80669549
A_23_P48740	0.00497661	3.79024	down	DIO2	chr14	80664399	80664340
A_23_P302672	0.00164586	5.73654	down	DDIT4L	chr4	101107295	101107236
A_24_P289260	3.3e-05	2.23698	down	DACT2	chr6	168707694	168707635
A_23_P90626	0.000237	11.8559	down	CYTIP	chr2	158272226	158272167
A_23_P46429	0.0193251	3.22681	down	CYR61	chr1	86048953	86049012
A_33_P3369401	7.06e-05	9.64531	down	CYP24A1	chr20	52773988	52773929
A_23_P28815	0.00343922	7.81933	down	CYP24A1	chr20	52771005	52770946
A_23_P18452	0.010851	3.81148	down	CXCL9	chr4	76922855	76922796
A_23_P155755	0.00165599	2.13694	down	CXCL6	chr4	74703368	74703427
A_24_P257416	0.000124	2.15938	down	CXCL2	chr4	74964401	74964342
A_24_P412156	0.00105527	3.90388	down	CXCL12	chr10	44865676	44865617
A_33_P3372840	0.000238	2.48654	down	CXCL12	chr10	44871424	44871365
A_23_P7144	0.000106	3.13822	down	CXCL1	chr4	74736850	74736909
A_33_P3330264	9.73e-05	2.15946	down	CXCL1	chr4	74735646	74735705
A_33_P3268472	0.000185	2.33487	down	CTSC	chr11	88061340	88061281
A_23_P19663	0.00234524	2.57389	down	CTGF	chr6	132270189	132270130
A_23_P501754	0.000467	6.69991	down	CSF3	chr17	38173710	38173769
A_33_P3222424	0.000549	6.19734	down	CSF3	chr17	38173251	38173310
A_33_P3301025	0.00175192	2.95738	down	CPOX	chr3	98298372	98298313
A_33_P3296587	0.00745616	2.01397	down	CP	chr3	148890708	148890649
A_24_P335202	0.0304165	2.60171	down	CHRDL2	chr11	74413900	74413841
A_33_P3376965	0.0146756	3.02311	down	CHAC1	chr15	41247814	41247873
A_23_P86470	0.000127	2.19184	down	CH25H	chr10	90965860	90965801
A_23_P202071	0.0196375	3.26057	down	CELF2	chr10	11376225	11376284
A_23_P115645	0.000471	3.10071	down	CELF2	chr10	11367869	11367928
A_33_P3307903	0.00464298	2.29712	down	CDKN3	chr14	54866634	54866693
A_23_P48669	0.006967	2.05792	down	CDKN3	chr14	54878384	54882635
A_23_P113613	0.00762863	2.65302	down	CDCP1	chr3	45123898	45123839
A_24_P160401	0.00660209	2.12879	down	CDCP1	chr3	45153600	45152300
A_33_P3251144	0.000268	2.0878	down	CDCA7L	chr7	21947808	21947749
A_19_P00808208	0.00905226	2.04498	down	CDCA7L	chr7	21940556	21940503
A_33_P3358104	0.0122637	3.09283	down	CD300E	chr17	72613358	72613299
A_23_P343398	0.00152765	2.2047	down	CCR7	chr17	38710119	38710060
A_23_P122197	0.0322451	2.14314	down	CCNB1	chr5	68471363	68473123
A_23_P207456	0.000248	17.2403	down	CCL8	chr17	32648102	32648161
A_23_P78037	0.00146763	4.30761	down	CCL7	chr17	32598800	32598859
A_23_P152838	0.000317	3.07062	down	CCL5	chr17	34199391	34199332
A_33_P3354607	0.0334289	3.38746	down	CCL4	chr17	34432641	34432700
A_23_P207564	0.0359795	3.05611	down	CCL4	chr17	34432718	34432777
A_24_P228130	0.00892507	3.69079	down	CCL3L3	chr17	34523260	34523201
A_33_P3296181	0.00856936	3.3911	down	CCL3L3	chr17	34524139	34524080
A_33_P3316273	0.0105914	3.58262	down	CCL3	chr17	34415664	34415605
A_23_P215484	0.0216412	2.2914	down	CCL26	chr7	75401219	75399061
A_23_P89431	0.000133	2.67658	down	CCL2	chr17	32584050	32584109
A_24_P97825	0.00629285	2.31114	down	CCDC69	chr5	150561538	150561479
A_33_P3313796	0.000304	3.1348	down	CCDC34	chr11	27360176	27360117
A_23_P348383	0.00735751	2.28146	down	CC2D2A	chr4	15591276	15597740
A_23_P413285	0.00017	2.20637	down	CC2D2A	chr4	15601242	15601301
A_33_P3228315	0.00491115	2.5641	down	CARD14	chr17	78172496	78172555
A_33_P3739260	0.00574312	3.05602	down	CAP2	chr6	17557226	17557285
A_33_P3248638	0.00461088	2.19999	down	C9orf47	chr9	91606869	91606928
A_33_P3217649	0.00346143	2.0748	down	C9orf116	chr9	138387457	138387398
A_23_P406616	0.00602687	2.23445	down	C7orf74	chr7	106300047	106299988
A_33_P3321230	0.00316675	2.08041	down	C6orf192	chr6	133095440	133095381
A_33_P3306715	0.00211749	2.18303	down	C6orf132	chr6	42075290	42075231
A_21_P0013080	0.00758548	2.11521	down	C6orf132	chr6	42096495	42096436
A_24_P149124	0.00274549	3.78318	down	C5orf13	chr5	111065150	111065091
A_33_P3391290	0.000143	3.03245	down	C5orf13	chr5	111066427	111066368
A_33_P3356462	0.0034167	2.14053	down	C2CD4A	chr15	62362975	62363034
A_33_P3361202	0.0216095	2.44146	down	C1orf96	chr1	229457365	229457306
A_32_P210572	0.000247	2.15796	down	C1orf53	chr1	197876342	197876401
A_24_P173754	0.000829	2.01157	down	C1orf21	chr1	184567549	184588664
A_19_P00805702	0.00109927	2.32626	down	C1GALT1	chr7	7288141	7288200
A_23_P99515	0.00131569	2.21343	down	C13orf33	chr13	31499299	31499358
A_33_P3235721	0.0176779	3.23085	down	C11orf87	chr11	109296246	109296305
A_32_P191441	0.00144709	3.84568	down	C10orf90	chr10	128113805	128113746
A_23_P252556	0.0116122	2.38433	down	BAI3	chr6	70098866	70098925
A_33_P3415191	0.00780034	2.55385	down	ATP8B1	chr18	55313842	55313783
A_23_P207632	0.00482997	3.63759	down	ATP2A3	chr17	3827607	3827548
A_23_P259071	0.00111448	3.79781	down	AREG	chr4	75320518	75320577
A_33_P3419190	0.000218	3.40808	down	AREG	chr4	75318293	75318352
A_33_P3370570	0.00140763	2.03426	down	AQPEP	chr5	115338954	115339013
A_23_P106362	0.000309	2.76813	down	AQP9	chr15	58477884	58477943
A_24_P232365	0.000515	2.79447	down	APBB1IP	chr10	26789908	26789967
A_23_P401700	0.000479	2.66347	down	APBB1IP	chr10	26856519	26856578
A_23_P256047	0.00238752	2.09182	down	ANKRD5	chr20	10036886	10036945
A_23_P161218	0.00053	4.93414	down	ANKRD1	chr10	92672621	92672562
A_33_P3365117	0.0119813	2.21885	down	AKR1C1	chr10	5011936	5011995
A_23_P103720	0.0044232	2.109	down	AGMAT	chr1	15900155	15900096
A_23_P108404	0.000107	2.03011	down	AGAP1	chr2	237033264	237033323
A_23_P55477	0.0310283	2.36788	down	ADORA2B	chr17	15878851	15878910
A_24_P275073	0.0135445	3.43584	down	ADAMTS14	chr10	72522132	72522191
A_33_P3390013	0.00595453	2.29943	down	ADAMTS1	chr21	28209959	28209900
A_23_P211039	0.00768803	2.17048	down	ADAMTS1	chr21	28209768	28209709
A_23_P374082	0.0246443	2.65061	down	ADAM19	chr5	156904534	156904475
A_23_P217564	0.00260841	2.16525	down	ACSL4	chrX	108885329	108885270
A_33_P3388646	0.000297	2.02918	down	ABLIM1	chr10	116194270	116194211
A_21_P0000037	0.00267127	2.37355	up	ZSCAN12	chr6	28356786	28356727
A_23_P168909	0.0109159	2.20892	up	ZFPM2	chr8	106816325	106816384
A_23_P105545	2.01e-05	2.25978	up	VAMP1	chr12	6575075	6575016
A_32_P54553	0.00850612	3.17047	up	USP41	chr22	20723843	20723784
A_23_P132159	0.0206087	2.52577	up	USP18	chr22	18659618	18659677
A_23_P169257	5.86e-05	6.0843	up	TNFSF8	chr9	117666194	117666135
A_23_P218646	0.00367919	2.01699	up	TNFRSF6B	chr20	62328874	62329690
A_24_P411121	0.0014708	4.59163	up	TNFRSF18	chr1	1140761	1139819
A_24_P218265	0.00109543	2.03575	up	TNFRSF10B	chr8	22877835	22877776
A_23_P376488	0.0217671	2.51476	up	TNF	chr6	31545837	31545896
A_24_P303454	0.000642	2.15415	up	TIAM2	chr6	155578174	155578233
A_33_P3390868	0.024538	3.42889	up	SYNPO2	chr4	119982075	119982134
A_23_P207367	0.00151133	2.11819	up	STAT5A	chr17	40463483	40463542
A_23_P120002	0.00265075	2.15485	up	SP110	chr2	231042320	231042261
A_23_P135669	0.000374	3.61231	up	SLCO5A1	chr8	70585075	70585016
A_21_P0000624	0.00828957	4.31493	up	SLC6A13	chr12	368339	368280
A_23_P571	0.00104213	2.25692	up	SLC2A1	chr1	43391933	43391874
A_24_P175187	0.00189937	2.12508	up	SAMD9	chr7	92729841	92729782
A_33_P3226420	0.00203674	2.75518	up	RSAD2	chr2	7017216	7017275
A_24_P28722	0.0239926	2.08723	up	RSAD2	chr2	7037200	7037259
A_23_P37375	0.012746	3.04651	up	RPS6KA5	chr14	91338075	91338016
A_23_P340848	0.00418248	2.76432	up	PTGIR	chr19	47123962	47123903
A_23_P167468	0.000832	3.90551	up	PRLR	chr5	35065163	35065104
A_33_P3400374	0.00286909	2.4827	up	PRIC285	chr20	62189535	62189476
A_23_P201079	2.45e-05	2.38614	up	PRDM2	chr1	14151185	14151244
A_23_P98571	0.00154424	2.49996	up	PPP1R32	chr11	61254699	61257299
A_24_P257336	0.0158523	2.04252	up	POPDC2	chr3	119367412	119367353
A_33_P3218138	1.47e-06	3.37485	up	POLR2A	chr17	7417838	7417897
A_33_P3619171	0.01217	2.16653	up	PMAIP1	chr18	57570691	57570750
A_24_P408047	0.0017624	2.30726	up	PLEKHA4	chr19	49340415	49340356
A_23_P47614	0.000228	3.30106	up	PHLDA2	chr11	2949755	2949696
A_33_P3333627	0.000307	2.09768	up	PHACTR1	chr6	13182853	13182912
A_32_P52018	0.00317229	2.04418	up	PHACTR1	chr6	13278552	13283703
A_23_P214950	0.00212983	2.66283	up	PERP	chr6	138412115	138412056
A_23_P301328	0.0048897	2.12472	up	PDXK	chr21	45157704	45157763
A_33_P3350094	0.00122884	2.04987	up	PATL2	chr15	44958077	44958018
A_23_P103756	0.00204268	2.48658	up	OVGP1	chr1	111957328	111957269
A_23_P139786	0.0421258	2.79583	up	OASL	chr12	121458379	121458320
A_23_P61778	0.00132883	2.67616	up	NXN	chr17	703653	703594
A_23_P420863	0.0324377	2.34222	up	NOD2	chr16	50766770	50766829
A_33_P3239347	0.000311	3.78966	up	NKX3-1	chr8	23536992	23536933
A_33_P3281785	0.00101821	3.45833	up	NKX3-1	chr8	23538095	23538036
A_33_P3271111	2.3e-05	2.42854	up	NINJ1	chr9	95883839	95883780
A_24_P336474	0.000987	2.90417	up	NHLH1	chr1	160342027	160342086
A_23_P337270	0.00144516	2.21345	up	NEK10	chr3	27152608	27152549
A_33_P3245415	0.000645	2.17191	up	N4BP2L1	chr13	32977136	32977077
A_23_P17663	0.0276152	2.34694	up	MX1	chr21	42831014	42831073
A_23_P66241	0.00138917	2.38312	up	MT1M	chr16	56667810	56667869
A_33_P3233645	0.012539	2.22284	up	MT1G	chr16	56700752	56700693
A_21_P0000671	0.000386	2.11371	up	MT1E	chr16	56660883	56660942
A_23_P32414	0.00941087	2.56953	up	MST4	chrX	131209867	131209926
A_23_P389371	0.000552	8.41771	up	MRGPRX3	chr11	18159455	18159514
A_23_P310	0.00972964	2.50442	up	MARCKSL1	chr1	32800015	32799956
A_23_P141021	0.00136853	2.07005	up	LPCAT2	chr16	55584943	55585002
A_24_P364807	0.00140023	2.05043	up	LPCAT2	chr16	55620157	55620216
A_32_P120791	0.0023557	3.41211	up	LOC727916	chr6	64281487	64281428
A_21_P0004140	0.00504208	3.72825	up	LOC389300	chr5	71870072	71870013
A_33_P3351259	0.000238	2.26748	up	LOC100130560	chr15	90910744	90910803
A_21_P0013976	0.000196	9.08383	up	LOC100130476	chr6	138188782	138187966
A_33_P3365352	0.000695	2.17812	up	LOC100130476	chr6	138187838	138187779
A_33_P3307049	0.00293749	2.47383	up	LOC100129363	chr15	89196425	89196484
A_23_P89780	0.0305896	2.08839	up	LAMA3	chr18	21534735	21534794
A_33_P3228709	0.00126882	4.26541	up	KRTAP5-7	chr11	71239080	71239139
A_33_P3226212	0.000785	3.37844	up	JAM2	chr21	27078338	27078397
A_33_P3249976	0.00312018	2.92083	up	JAM2	chr21	27087158	27087217
A_23_P32404	0.0160869	2.25866	up	ISG20	chr15	89198784	89198843
A_24_P68783	0.00357996	2.57362	up	IL36RN	chr2	113821345	113821404
A_23_P17053	0.000614	6.53753	up	IL36G	chr2	113743007	113743066
A_33_P3399267	0.0162939	2.1372	up	IL15RA	chr10	6008252	6008193
A_33_P3399263	0.0159342	2.0705	up	IL15RA	chr10	5995117	5995058
A_23_P138680	0.0094699	2.06837	up	IL15RA	chr10	5994720	5994661
A_23_P24004	0.0130014	3.28815	up	IFIT2	chr10	91068397	91068456
A_24_P304071	0.0141531	3.04283	up	IFIT2	chr10	91066613	91066672
A_23_P68155	0.00566219	2.04225	up	IFIH1	chr2	163128865	163128806
A_23_P317667	0.00184032	2.7972	up	ICOSLG	chr21	45655354	45655295
A_23_P166280	0.00078	2.18158	up	ICOSLG	chr21	45642999	45642940
A_33_P3415430	0.000752	2.9895	up	HSPA1B	chr6	31797870	31797929
A_23_P111132	0.000344	3.01576	up	HSPA1A	chr6	31785491	31785550
A_23_P153441	0.00082	2.12168	up	HOOK2	chr19	12874382	12874227
A_23_P149545	0.000336	2.33772	up	HIST2H2BE	chr1	149857123	149857064
A_23_P377214	0.00321366	2.04929	up	HEXIM2	chr17	43247340	43247399
A_33_P3342628	0.0329945	2.12974	up	HES4	chr1	934404	934345
A_23_P110196	0.00930558	2.73832	up	HERC5	chr4	89426889	89426948
A_23_P39386	0.00449579	2.01966	up	HCST	chr19	36395060	36395119
A_23_P52067	0.0127554	2.50653	up	GRHL3	chr1	24681534	24681593
A_23_P133474	0.00224013	2.80288	up	GPX3	chr5	150407859	150407918
A_33_P3369371	0.00325956	2.73217	up	GPX3	chr5	150407032	150407091
A_33_P3349265	0.0237745	2.38097	up	GLYATL3	chr6	49494542	49494601
A_23_P122077	0.0252031	2.0415	up	GCNT4	chr5	74323839	74323780
A_23_P125475	0.00888696	2.7051	up	GABRQ	chrX	151821469	151821528
A_24_P233786	0.00645273	2.07598	up	FAM129A	chr1	184760286	184760227
A_23_P359277	0.00345186	2.22957	up	ELOVL7	chr5	60048063	60048004
A_23_P30069	0.00131475	2.28677	up	DDX60L	chr4	169278384	169278328
A_23_P30603	0.00436179	2.77793	up	DDO	chr6	110713880	110713821
A_23_P98310	0.00492471	2.00906	up	CSTF3	chr11	33106284	33106225
A_24_P241183	0.0120787	2.00119	up	CLEC2D	chr12	9833550	9833609
A_23_P216812	0.00466988	2.414	up	CDKN2B	chr9	22009038	22008979
A_23_P70670	0.00224898	2.7274	up	CD83	chr6	14136689	14136748
A_23_P57036	0.000533	2.33251	up	CD40	chr20	44757581	44757640
A_33_P3245439	0.00929366	2.15376	up	CD40	chr20	44755280	44755339
A_23_P23829	0.0205747	2.00413	up	CD34	chr1	208060668	208060609
A_33_P3381513	0.0235488	2.36658	up	CD274	chr9	5465546	5465605
A_23_P338479	0.0357695	2.11719	up	CD274	chr9	5468310	5468369
A_33_P3221303	5e-05	2.81236	up	CCR10	chr17	40831479	40831420
A_23_P58009	0.0035732	2.45487	up	C3orf52	chr3	111836665	111836724
A_23_P56703	0.0037204	2.63682	up	C2orf89	chr2	85049013	85048954
A_23_P392126	0.0150512	2.01875	up	C17orf108	chr17	26205487	26205428
A_23_P61810	0.00523401	2.20475	up	BAIAP2	chr17	79084117	79084176
A_23_P14083	0.0114003	3.38174	up	AMIGO2	chr12	47470990	47470931
A_33_P3214035	1.48e-05	2.63383	up	ADORA2A	chr22	24829457	24829516
A_24_P237270	0.000111	2.58321	up	ADORA2A	chr22	24837485	24837544
A_32_P196263	0.00603021	2.4062	up	ADAMTS9	chr3	64501648	64501589
A_23_P356616	0.000366	2.39036	up	ABTB2	chr11	34172801	34172742
