# Supplementary material for: (5R)-5-Hydroxytriptolide (LLDT-8) induces substantial epigenetic mediated immune response network changes in fibroblast-like synoviocytes from rheumatoid arthritis patients
Source: Sci Rep. 2019 Aug 1;9:11155. doi: 10.1038/s41598-019-47411-1 (PMC6671973; doi:10.1038/s41598-019-47411-1)
Supplement: Supplementary file 3 — Supp. Table 1 [file 41598_2019_47411_MOESM3_ESM.xlsx]

## Sheet: Sheet1
ProbeName	p	FC (abs)	Regulation	GeneSymbol	BioType	Chr	Start	End
CUST_67554_PI429545410	0.000126	5.31328	down	WISP1	non-coding RNA	chr8	134203281	134243932
CUST_80004_PI429545410	0.00534865	2.03668	down	TRIB2	non-coding RNA	chr2	12856997	12882858
CUST_83714_PI429545410	0.000539	2.14494	up	TNFRSF10B	non-coding RNA	chr8	22877647	22926700
CUST_67204_PI429545410	4.18e-05	2.7965	up	SPECC1L-ADORA2A	non-coding RNA	chr22	24666784	24838328
CUST_79304_PI429545410	0.0313992	2.60844	up	SPDYE8P	non-coding RNA	chr7	72490259	72500309
CUST_56430_PI429545384	4.55e-05	10.9466	down	SNORD3A-001	lincRNA	chr17	19091329	19092027
CUST_62434_PI429545410	0.0302607	2.06833	down	SLC7A7	non-coding RNA	chr14	23242431	23285101
CUST_65254_PI429545410	0.000931	2.34489	down	SLC16A7	non-coding RNA	chr12	60083117	60183635
CUST_77860_PI429545410	1.42e-05	2.31569	down	SERPINE2	non-coding RNA	chr2	224839764	224896195
CUST_61634_PI429545410	0.0204089	4.29518	down	RUNX1-IT1	non-coding RNA	chr21	36410232	36411723
CUST_4528_PI429545384	0.00236989	2.62108	up	RP5-1148A21.3-001	antisense	chr6	64280910	64282313
CUST_72626_PI429545384	0.0198663	2.13353	down	RP4-715N11.2-006	lincRNA	chr20	51297967	51307119
CUST_31964_PI429545384	0.0109222	3.63557	up	RP1-197B17.3-004	processed_transcript	chr12	48112941	48122986
CUST_16863_PI429545384	0.00283935	2.09269	up	RP11-809O17.1-002	antisense	chr8	142136390	142140060
CUST_62350_PI429545384	0.00542422	2.07966	down	RP11-78A19.2-001	antisense	chr18	11810405	11811483
CUST_31195_PI429545384	0.0121362	2.19017	up	RP11-662I13.2-001	antisense	chr12	25102097	25113092
CUST_40552_PI429545384	0.00760034	2.23449	down	RP11-624J12.1-001	lincRNA	chr14	56981049	57018027
CUST_55490_PI429545384	0.00452319	2.01085	up	RP11-589P10.5-001	lincRNA	chr17	6897961	6898508
CUST_91363_PI429545380	0.0424019	2.16502	up	RP11-550I24.2-004	processed_transcript	chr3	156893058	157099054
CUST_14358_PI429545384	0.0399274	2.46302	up	RP11-48B3.4-001	lincRNA	chr8	81453535	81455339
CUST_21677_PI429545384	0.000724	2.09467	down	RP11-442H21.2-001	antisense	chr10	74034673	74035738
CUST_58363_PI429545384	0.00584253	2.85172	up	RP11-400F19.8-001	processed_transcript	chr17	40688528	40714080
CUST_6208_PI429545384	0.000166	6.64016	up	RP11-356I2.4-006	antisense	chr6	138175999	138179185
CUST_51930_PI429545384	0.00937149	2.00294	up	RP11-327F22.6-001	sense_intronic	chr16	50746755	50747500
CUST_17947_PI429545384	0.00183724	2.53983	up	RP11-326F20.5-002	antisense	chr9	33166973	33179708
CUST_36427_PI429545384	0.00567397	2.0176	down	RP11-243M5.1-001	lincRNA	chr12	131462107	131463313
CUST_52290_PI429545384	0.000679	2.11883	up	RP11-212I21.4-001	lincRNA	chr16	55572112	55575939
CUST_74316_PI429545380	0.00439345	2.17307	up	RP11-182I10.3-002	lincRNA	chr1	65445260	65468159
CUST_72967_PI429545380	0.0359702	3.27312	down	RNU11-201	snRNA	chr1	28975112	28975245
CUST_61604_PI429545410	0.0015011	3.46442	up	PRLR	non-coding RNA	chr5	35048860	35118224
CUST_71206_PI429545384	0.00708441	2.09275	down	PLCB1-IT1-001	sense_intronic	chr20	8229372	8237564
CUST_83704_PI429545410	0.0259753	2.0947	down	PDK1	non-coding RNA	chr2	173420696	173463862
CUST_68664_PI429545410	0.000549	3.92771	up	NKX3-1	non-coding RNA	chr8	23536205	23540434
CUST_80204_PI429545410	0.0323215	2.18646	down	NDC1	non-coding RNA	chr1	54231133	54304225
CUST_62540_PI429545399	0.0101127	2.32761	down	NA	lincRNA	chrX	151123868	151125984
CUST_62522_PI429545399	0.0266242	3.02243	down	NA	lincRNA	chrX	151123525	151125984
CUST_62550_PI429545399	0.00082	2.72742	down	NA	lincRNA	chrX	151127117	151131065
CUST_60982_PI429545399	0.00467486	6.11959	up	NA	lincRNA	chrX	130414942	130415320
CUST_59522_PI429545399	0.0037646	2.14524	down	NA	lincRNA	chrX	108867473	108902742
CUST_59542_PI429545399	0.00243448	2.33526	down	NA	lincRNA	chrX	108872578	108902742
CUST_50996_PI429545399	0.00716382	2.09112	up	NA	lincRNA	chrX	131351175	131566890
CUST_56685_PI429545399	0.0259395	2.2797	down	NA	lincRNA	chrX	69674956	69712087
CUST_59562_PI429545399	0.013163	2.94864	down	NA	lincRNA	chrX	108938879	108976504
CUST_38866_PI429545399	0.000874	2.01745	up	NA	lincRNA	chr9	74345068	74345900
CUST_32239_PI429545399	0.00790113	2.21057	down	NA	lincRNA	chr9	109694902	109734506
CUST_41567_PI429545399	0.000181	2.12446	up	NA	lincRNA	chr9	95883778	95888472
CUST_46283_PI429545399	0.00738745	2.0639	down	NA	lincRNA	chr9	130658524	130667687
CUST_40086_PI429545399	0.0137852	5.23104	up	NA	lincRNA	chr9	88016969	88058850
CUST_33647_PI429545399	0.0171097	2.40376	up	NA	lincRNA	chr9	5457384	5465912
CUST_44581_PI429545399	0.000121	18.4428	up	NA	lincRNA	chr9	117656002	117666588
CUST_33657_PI429545399	0.0191027	2.16808	up	NA	lincRNA	chr9	5462934	5465912
CUST_20507_PI429545399	0.00452431	2.47487	down	NA	lincRNA	chr8	57447960	57453056
CUST_14073_PI429545399	0.011616	3.16142	up	NA	lincRNA	chr8	8322956	8328408
CUST_18567_PI429545399	0.0209371	2.01217	down	NA	lincRNA	chr8	38809783	38818431
CUST_17837_PI429545399	0.0131358	3.28116	up	NA	lincRNA	chr8	32897040	32897311
CUST_22817_PI429545399	0.0210358	2.28562	down	NA	lincRNA	chr8	81882525	81888015
CUST_19437_PI429545399	3.07e-05	2.69347	down	NA	lincRNA	chr8	43529412	43529734
CUST_4654_PI429545399	0.0177199	2.06634	down	NA	lincRNA	chr7	128095956	128098472
CUST_8849_PI429545399	0.00275425	3.45827	up	NA	lincRNA	chr7	155080311	155090713
CUST_2367_PI429545399	0.01636	2.2719	up	NA	lincRNA	chr7	104557899	104567020
CUST_83653_PI429545395	0.0327466	2.12613	down	NA	lincRNA	chr7	7217582	7217955
CUST_6280_PI429545399	0.00570872	2.18257	up	NA	lincRNA	chr7	139876742	139879679
CUST_81333_PI429545395	0.00346729	2.13053	down	NA	lincRNA	chr7	143458883	143534026
CUST_3054_PI429545399	0.00545567	2.45226	down	NA	lincRNA	chr7	107591545	107592535
CUST_190_PI429545399	0.00601405	2.16742	up	NA	lincRNA	chr7	93601694	93625633
CUST_77166_PI429545395	0.00470739	2.348	down	NA	lincRNA	chr6	166337535	166401527
CUST_70020_PI429545395	0.0409822	2.87341	down	NA	lincRNA	chr6	97707247	97720677
CUST_76515_PI429545395	7.48e-05	5.81913	up	NA	lincRNA	chr6	159990581	160016234
CUST_66889_PI429545395	0.000496	2.10535	down	NA	lincRNA	chr6	56869317	56869597
CUST_73558_PI429545395	0.00016	2.21434	down	NA	lincRNA	chr6	133108615	133118260
CUST_52717_PI429545395	0.000892	3.78172	up	NA	lincRNA	chr6	138141787	138189370
CUST_74338_PI429545395	0.0282261	3.22414	up	NA	lincRNA	chr6	138141786	138147395
CUST_47556_PI429545395	0.000769	2.03604	up	NA	lincRNA	chr5	172484346	172487458
CUST_45907_PI429545395	0.000331	2.04644	down	NA	lincRNA	chr5	154209886	154230150
CUST_45502_PI429545395	0.000174	2.05805	down	NA	lincRNA	chr5	150560795	150564776
CUST_33921_PI429545395	0.00034	2.44954	down	NA	lincRNA	chr5	57749812	57755913
CUST_27660_PI429545395	0.0117454	2.11484	down	NA	lincRNA	chr5	173763298	173959460
CUST_25081_PI429545395	0.00232986	2.2761	down	NA	lincRNA	chr5	39417674	39462256
CUST_33801_PI429545395	0.0448065	2.80168	up	NA	lincRNA	chr5	56468214	56469259
CUST_39706_PI429545395	0.000884	2.29952	down	NA	lincRNA	chr5	111066339	111093330
CUST_39929_PI429545395	0.000918	2.00329	up	NA	lincRNA	chr5	114482765	114505563
CUST_45897_PI429545395	0.000275	2.21126	down	NA	lincRNA	chr5	154203120	154215882
CUST_33931_PI429545395	0.000116	2.59259	down	NA	lincRNA	chr5	57750532	57750943
CUST_39919_PI429545395	0.000653	2.01027	up	NA	lincRNA	chr5	114477021	114505563
CUST_35171_PI429545395	0.0412063	2.12516	down	NA	lincRNA	chr5	68472887	68473524
CUST_32211_PI429545395	0.0235197	2.04043	down	NA	lincRNA	chr5	39394455	39424972
CUST_33951_PI429545395	0.000228	2.92559	down	NA	lincRNA	chr5	57753135	57754722
CUST_33941_PI429545395	0.000288	2.53866	down	NA	lincRNA	chr5	57751973	57753106
CUST_33911_PI429545395	0.000348	2.70757	down	NA	lincRNA	chr5	57749811	57753396
CUST_29721_PI429545395	0.00075	2.13177	down	NA	lincRNA	chr5	10275986	10282400
CUST_45432_PI429545395	0.00306787	2.97192	up	NA	lincRNA	chr5	150400152	150406431
CUST_11216_PI429545395	0.00188267	2.12552	up	NA	lincRNA	chr4	41695212	41700496
CUST_21811_PI429545395	0.00477311	2.63453	up	NA	lincRNA	chr4	169391854	169401642
CUST_14147_PI429545395	0.0298327	2.22934	down	NA	lincRNA	chr4	76646862	76649828
CUST_13837_PI429545395	0.00656249	2.08153	down	NA	lincRNA	chr4	74963392	74964912
CUST_20811_PI429545395	0.00400742	2.2285	down	NA	lincRNA	chr4	154504689	154507541
CUST_13787_PI429545395	2.37e-05	2.61168	down	NA	lincRNA	chr4	74809727	74810041
CUST_13757_PI429545395	8.27e-05	6.57238	down	NA	lincRNA	chr4	74606285	74607703
CUST_4223_PI429545395	0.00201404	2.30061	down	NA	lincRNA	chr4	74702684	74714781
CUST_3304_PI429545395	0.00292644	2.12663	down	NA	lincRNA	chr4	15597494	15599088
CUST_4234_PI429545395	0.000707	2.00936	down	NA	lincRNA	chr4	74702903	74714781
CUST_15677_PI429545395	0.00769534	3.28218	up	NA	lincRNA	chr4	89379043	89383414
CUST_14787_PI429545395	0.00395855	2.22221	up	NA	lincRNA	chr4	81105032	81117752
CUST_13937_PI429545395	0.00135471	4.02577	down	NA	lincRNA	chr4	75314355	75316249
CUST_2881_PI429545395	0.00232842	2.04088	down	NA	lincRNA	chr4	186598653	186696987
CUST_18057_PI429545395	9.31e-05	2.19011	down	NA	lincRNA	chr4	119199913	119200974
CUST_76225_PI429545388	0.0295734	3.15877	up	NA	lincRNA	chr3	36759583	36771286
CUST_74565_PI429545388	0.00397683	2.04451	down	NA	lincRNA	chr3	16269420	16269957
CUST_81363_PI429545388	0.0184273	2.61599	down	NA	lincRNA	chr3	58148279	58156345
CUST_86193_PI429545388	0.012801	2.02114	up	NA	lincRNA	chr3	122405605	122411186
CUST_71618_PI429545388	0.00104985	2.09032	down	NA	lincRNA	chr3	171439143	171455722
CUST_90677_PI429545388	0.0218202	2.76803	up	NA	lincRNA	chr3	156389591	156393668
CUST_71077_PI429545388	0.0049484	2.0178	down	NA	lincRNA	chr3	139108641	139302161
CUST_81879_PI429545388	0.000875	2.31428	up	NA	lincRNA	chr3	64640065	64641720
CUST_92165_PI429545388	0.000513	2.00138	down	NA	lincRNA	chr3	171318194	171320128
CUST_81463_PI429545388	0.00535975	2.10123	down	NA	lincRNA	chr3	58512231	58514933
CUST_92175_PI429545388	0.00137161	2.09333	down	NA	lincRNA	chr3	171330096	171360944
CUST_92195_PI429545388	0.0137156	2.80814	down	NA	lincRNA	chr3	171506357	171528740
CUST_5649_PI429545410	0.0325899	2.46436	up	NA	lincRNA	chr22	18837631	18851914
CUST_7924_PI429545410	0.00144226	3.0064	down	NA	lincRNA	chr22	24348439	24348799
CUST_1954_PI429545410	0.0101302	3.01814	up	NA	lincRNA	chr21	42792231	42801848
CUST_2580_PI429545410	0.00303981	2.22795	up	NA	lincRNA	chr21	45141573	45158712
CUST_91749_PI429545406	0.00128436	3.11914	down	NA	lincRNA	chr21	36259342	37357008
CUST_93922_PI429545406	0.000526	3.49126	up	NA	lincRNA	chr21	27074489	27082491
CUST_93941_PI429545406	0.0014915	3.24805	up	NA	lincRNA	chr21	27083700	27087201
CUST_93882_PI429545406	0.000473	3.40463	up	NA	lincRNA	chr21	26934221	26951344
CUST_93931_PI429545406	0.001572	3.0811	up	NA	lincRNA	chr21	27083699	27087051
CUST_86112_PI429545406	0.00119834	2.17855	down	NA	lincRNA	chr20	36231253	36231587
CUST_82358_PI429545406	0.00529092	2.66442	down	NA	lincRNA	chr20	8630037	8632658
CUST_87093_PI429545406	0.00975291	2.10507	up	NA	lincRNA	chr20	43352297	43357150
CUST_89059_PI429545406	0.000703	7.11479	down	NA	lincRNA	chr20	52770908	52773837
CUST_9912_PI429545376	0.000565	2.09095	up	NA	lincRNA	chr2	113576773	113581878
CUST_51873_PI429545388	0.0204622	2.09412	down	NA	lincRNA	chr2	111961540	111963792
CUST_64830_PI429545388	0.000752	3.19957	down	NA	lincRNA	chr2	224866268	224904007
CUST_52313_PI429545388	0.0081421	2.08354	down	NA	lincRNA	chr2	113875558	113887698
CUST_30170_PI429545388	0.0332027	2.58659	up	NA	lincRNA	chr2	19167729	19547911
CUST_49233_PI429545388	0.00850398	2.50298	up	NA	lincRNA	chr2	96055745	96056418
CUST_62980_PI429545388	0.000109	2.55106	down	NA	lincRNA	chr2	216229092	216230240
CUST_65330_PI429545388	0.00380487	2.1623	up	NA	lincRNA	chr2	231042081	231042973
CUST_64340_PI429545388	0.0152965	2.43748	down	NA	lincRNA	chr2	220325961	220331583
CUST_50603_PI429545388	0.00802835	3.87435	down	NA	lincRNA	chr2	102927989	102959569
CUST_50273_PI429545388	0.0258327	2.10332	down	NA	lincRNA	chr2	101014369	101033916
CUST_37957_PI429545388	0.0430886	2.15493	down	NA	lincRNA	chr2	20147932	20151682
CUST_36257_PI429545388	0.0226339	2.3508	up	NA	lincRNA	chr2	7005936	7017375
CUST_52483_PI429545388	0.00322781	3.9706	up	NA	lincRNA	chr2	114261181	114273062
CUST_33326_PI429545388	0.0159414	2.42229	up	NA	lincRNA	chr2	163175349	163213344
CUST_65310_PI429545388	0.00123533	2.58745	up	NA	lincRNA	chr2	231033647	231037028
CUST_64820_PI429545388	0.000241	2.37403	down	NA	lincRNA	chr2	224839869	224847497
CUST_37357_PI429545388	0.000129	2.40082	down	NA	lincRNA	chr2	12857035	12857876
CUST_77808_PI429545406	0.0173755	2.5244	down	NA	lincRNA	chr19	54867894	54869238
CUST_68234_PI429545406	6.43e-05	2.75209	down	NA	lincRNA	chr19	34304715	34305081
CUST_74262_PI429545406	0.00567305	2.04374	up	NA	lincRNA	chr19	48578102	48593860
CUST_73772_PI429545406	0.00393597	2.09267	up	NA	lincRNA	chr19	47114450	47117666
CUST_74672_PI429545406	0.0144128	2.01908	up	NA	lincRNA	chr19	49340439	49341571
CUST_63878_PI429545406	0.00027	2.49528	up	NA	lincRNA	chr19	12885315	12903396
CUST_68404_PI429545406	0.0364787	2.40968	down	NA	lincRNA	chr19	34880011	34881711
CUST_63888_PI429545406	0.000368	2.28524	up	NA	lincRNA	chr19	12885348	12889223
CUST_52121_PI429545406	0.00204837	2.06127	down	NA	lincRNA	chr18	22807550	22932134
CUST_55094_PI429545406	0.00326326	2.41055	up	NA	lincRNA	chr18	57567267	57570195
CUST_52631_PI429545406	0.0210711	2.32993	down	NA	lincRNA	chr18	32462052	32471104
CUST_48754_PI429545406	0.00244373	3.10509	down	NA	lincRNA	chr18	52553097	52565314
CUST_53734_PI429545406	0.0029143	2.02213	down	NA	lincRNA	chr18	46004931	46005599
CUST_52139_PI429545406	0.00122397	2.03733	down	NA	lincRNA	chr18	22807570	22932154
CUST_54374_PI429545406	0.00146495	2.30689	down	NA	lincRNA	chr18	52495711	52555344
CUST_51841_PI429545406	0.000306	2.1571	down	NA	lincRNA	chr18	20716457	20838103
CUST_55604_PI429545406	0.0110584	2.57929	down	NA	lincRNA	chr18	65173826	65181267
CUST_28351_PI429545406	0.0218978	2.52558	down	NA	lincRNA	chr17	16342369	16343019
CUST_28521_PI429545406	0.0238872	2.00476	down	NA	lincRNA	chr17	16746800	16748913
CUST_32742_PI429545406	0.00029	2.89986	down	NA	lincRNA	chr17	32582237	32584222
CUST_34055_PI429545406	0.00105535	4.26708	up	NA	lincRNA	chr17	37283191	37309303
CUST_34705_PI429545406	0.00178251	2.49929	down	NA	lincRNA	chr17	38447718	38451758
CUST_32552_PI429545406	0.000205	2.17853	up	NA	lincRNA	chr17	30728988	30739439
CUST_34555_PI429545406	0.00319468	3.27625	down	NA	lincRNA	chr17	38171699	38173196
CUST_21559_PI429545406	0.00633017	3.90047	up	NA	lincRNA	chr17	726926	833291
CUST_34795_PI429545406	0.00378856	2.73648	up	NA	lincRNA	chr17	38688846	38695010
CUST_35925_PI429545406	0.0022291	3.19634	up	NA	lincRNA	chr17	41381731	41382576
CUST_40450_PI429545406	0.00109677	2.07724	down	NA	lincRNA	chr17	57914989	57919616
CUST_26069_PI429545406	2.94e-05	3.22184	up	NA	lincRNA	chr17	7416341	7417916
CUST_26059_PI429545406	2.92e-07	3.54356	up	NA	lincRNA	chr17	7405403	7406043
CUST_36845_PI429545406	0.00163867	2.05231	up	NA	lincRNA	chr17	43339557	43345997
CUST_26980_PI429545406	0.00175036	2.02208	down	NA	lincRNA	chr17	9846437	9940018
CUST_45894_PI429545406	0.000818	2.1074	up	NA	lincRNA	chr17	79056788	79060264
CUST_10718_PI429545406	0.0100075	2.84318	up	NA	lincRNA	chr16	29825751	29828307
CUST_7987_PI429545406	0.00209514	2.3183	up	NA	lincRNA	chr16	14909561	14910422
CUST_9357_PI429545406	0.0461096	2.7764	down	NA	lincRNA	chr16	22295906	22300059
CUST_13655_PI429545406	0.00042	2.04586	up	NA	lincRNA	chr16	50769624	50774752
CUST_14265_PI429545406	0.000371	2.2253	up	NA	lincRNA	chr16	55542983	55559970
CUST_8697_PI429545406	0.000691	2.10561	down	NA	lincRNA	chr16	19870292	19873662
CUST_13595_PI429545406	0.0179249	2.2403	up	NA	lincRNA	chr16	50731050	50744702
CUST_13638_PI429545406	0.016036	2.31622	up	NA	lincRNA	chr16	50746106	50757285
CUST_14445_PI429545406	0.000235	2.26346	down	NA	lincRNA	chr16	56642601	56643409
CUST_13575_PI429545406	0.00843604	2.42535	up	NA	lincRNA	chr16	50727514	50744862
CUST_92586_PI429545402	0.00370619	2.47002	down	NA	lincRNA	chr15	81239284	81241503
CUST_92596_PI429545402	0.00696322	2.97868	up	NA	lincRNA	chr15	81291672	81293294
CUST_120_PI429545406	0.00171729	4.54587	up	NA	lincRNA	chr15	96773106	96775517
CUST_83613_PI429545402	0.00159202	4.12456	down	NA	lincRNA	chr15	39883128	39883819
CUST_85313_PI429545402	0.00541509	3.65262	up	NA	lincRNA	chr15	44957933	44959476
CUST_83623_PI429545402	0.0013834	3.72081	down	NA	lincRNA	chr15	39886268	39887752
CUST_93956_PI429545402	0.0158713	2.14232	up	NA	lincRNA	chr15	89191050	89195417
CUST_85704_PI429545402	0.0390069	2.13193	down	NA	lincRNA	chr15	45803348	45848300
CUST_80504_PI429545402	0.00178501	5.68619	down	NA	lincRNA	chr15	81082894	81163408
CUST_87225_PI429545402	0.029451	2.07334	down	NA	lincRNA	chr15	56381400	56388814
CUST_85714_PI429545402	0.0356328	2.09676	down	NA	lincRNA	chr15	45803348	45848300
CUST_83603_PI429545402	0.0010481	10.5043	down	NA	lincRNA	chr15	39881048	39882044
CUST_74163_PI429545402	0.0025606	2.08371	down	NA	lincRNA	chr14	90574018	90574339
CUST_68946_PI429545402	0.0100166	2.53948	down	NA	lincRNA	chr14	54863567	54886932
CUST_68955_PI429545402	0.00868853	2.00949	down	NA	lincRNA	chr14	54863672	54886932
CUST_68966_PI429545402	0.0113668	2.11944	down	NA	lincRNA	chr14	54866606	54886834
CUST_58938_PI429545402	0.0488479	2.30902	up	NA	lincRNA	chr13	108922574	108955952
CUST_52930_PI429545402	0.0027425	2.2004	down	NA	lincRNA	chr13	43933867	43935501
CUST_51312_PI429545402	0.00143523	2.97397	down	NA	lincRNA	chr13	31496291	31506912
CUST_51800_PI429545402	0.00200823	2.10509	down	NA	lincRNA	chr13	36245186	36247159
CUST_53586_PI429545402	0.00072	2.30648	down	NA	lincRNA	chr13	46946187	46961367
CUST_33966_PI429545402	0.00019	2.03504	down	NA	lincRNA	chr12	53455495	53458096
CUST_33976_PI429545402	0.000703	2.10764	down	NA	lincRNA	chr12	53455496	53458096
CUST_31446_PI429545402	0.0186924	3.57007	down	NA	lincRNA	chr12	46591160	46591804
CUST_21838_PI429545402	0.00125909	2.2284	up	NA	lincRNA	chr12	9821232	9833646
CUST_27772_PI429545402	0.00951898	2.07522	up	NA	lincRNA	chr12	10378665	10467608
CUST_26003_PI429545402	0.000134	2.30722	up	NA	lincRNA	chr12	6571545	6579780
CUST_31846_PI429545402	0.00218499	2.21394	down	NA	lincRNA	chr12	48188590	48189633
CUST_31856_PI429545402	0.000742	2.44606	down	NA	lincRNA	chr12	48188618	48189633
CUST_27783_PI429545402	0.000645	2.39683	up	NA	lincRNA	chr12	10460543	10464282
CUST_26333_PI429545402	0.00774042	2.16119	down	NA	lincRNA	chr12	6949376	6952165
CUST_39614_PI429545402	0.000335	5.0082	up	NA	lincRNA	chr12	93758703	93758998
CUST_34466_PI429545402	0.000276	2.13203	up	NA	lincRNA	chr12	54356092	54368740
CUST_32706_PI429545402	0.0104587	2.12667	up	NA	lincRNA	chr12	50031724	50032926
CUST_41104_PI429545402	0.00559176	3.19199	down	NA	lincRNA	chr12	102796024	102809524
CUST_31826_PI429545402	0.0378799	2.13224	down	NA	lincRNA	chr12	48176555	48177964
CUST_10022_PI429545402	0.00380858	2.04809	up	NA	lincRNA	chr11	67120004	67126866
CUST_88708_PI429545399	0.000184	2.16781	up	NA	lincRNA	chr11	61197614	61253294
CUST_18264_PI429545402	0.000576	2.30224	down	NA	lincRNA	chr11	118955575	118960449
CUST_6022_PI429545402	0.0131332	4.86163	up	NA	lincRNA	chr11	58265361	58273231
CUST_6032_PI429545402	0.00708666	2.29426	up	NA	lincRNA	chr11	58265502	58270581
CUST_7740_PI429545402	0.00686931	2.06494	down	NA	lincRNA	chr11	63261875	63268129
CUST_89808_PI429545399	0.00118963	2.81819	up	NA	lincRNA	chr11	121898991	122293579
CUST_75007_PI429545399	0.00278247	2.27469	down	NA	lincRNA	chr10	44874005	44881941
CUST_77971_PI429545399	0.000839	2.14617	up	NA	lincRNA	chr10	73059930	73062635
CUST_76714_PI429545399	0.00181346	2.11457	down	NA	lincRNA	chr10	62630932	62634801
CUST_80551_PI429545399	0.0243804	2.03361	down	NA	lincRNA	chr10	90639980	90653670
CUST_95346_PI429545384	0.0282702	2.14862	down	NA	lincRNA	chr1	44584541	44596388
CUST_1450_PI429545388	0.00148377	2.05552	down	NA	lincRNA	chr1	61872233	61928459
CUST_4019_PI429545388	0.0295803	2.93502	down	NA	lincRNA	chr1	86046882	86047782
CUST_95546_PI429545384	0.00263196	2.15465	up	NA	lincRNA	chr1	45269009	45271272
CUST_78485_PI429545384	0.000334	2.10374	down	NA	lincRNA	chr1	184537532	184589070
CUST_11158_PI429545388	0.00284164	2.09701	up	NA	lincRNA	chr1	150521039	150530949
CUST_21687_PI429545388	0.0342264	4.47618	down	NA	lincRNA	chr1	207070809	207076495
CUST_78465_PI429545384	0.00325322	2.03417	down	NA	lincRNA	chr1	184509126	184561377
CUST_18345_PI429545388	0.00191066	2.03333	down	NA	lincRNA	chr1	183212568	183213041
CUST_13258_PI429545388	0.0224826	2.05448	down	NA	lincRNA	chr1	155715558	155720479
CUST_78475_PI429545384	0.00053	2.13534	down	NA	lincRNA	chr1	184509127	184589070
CUST_91516_PI429545384	2.86e-06	2.10536	down	NA	lincRNA	chr1	29814704	29823405
CUST_6189_PI429545388	0.0134505	2.38307	down	NA	lincRNA	chr1	101703645	101704720
CUST_19707_PI429545388	5.13e-05	2.02182	down	NA	lincRNA	chr1	197874646	197876494
CUST_95306_PI429545384	0.00153931	4.28316	down	NA	lincRNA	chr1	44474186	44497139
CUST_9144_PI429545388	0.00115109	4.88403	up	NA	lincRNA	chr1	120924841	120933000
CUST_18595_PI429545388	0.00674256	2.4696	up	NA	lincRNA	chr1	184856872	184859319
CUST_90290_PI429545384	0.0238593	2.09191	down	NA	lincRNA	chr1	25891081	25894127
CUST_17843_PI429545388	0.000756	2.38126	down	NA	lincRNA	chr1	179555797	179559942
CUST_82564_PI429545384	0.0115097	2.05963	up	NA	lincRNA	chr1	184792783	184837692
CUST_16278_PI429545388	0.000193	2.22404	up	NA	lincRNA	chr1	168277254	168283662
CUST_27975_PI429545388	0.0440048	2.05441	down	NA	lincRNA	chr1	245912652	246021949
CUST_92556_PI429545384	0.0335387	2.10553	up	NA	lincRNA	chr1	33327869	33330320
CUST_87577_PI429545410	0.0205745	2.43345	up	MT1L	non-coding RNA	chr16	56651372	56652730
CUST_83014_PI429545410	0.000159	5.32085	up	LOC100130476	non-coding RNA	chr6	138144806	138189370
CUST_22656_PI429545376	0.0323122	2.01188	up	linc-ZNF366-7	lincRNA	chr5	72236630	72251181
CUST_20603_PI429545376	0.00958122	2.70692	up	linc-ZNF366-5	lincRNA	chr5	71817326	71956514
CUST_22638_PI429545376	0.00664658	5.1051	up	linc-ZNF366-5	lincRNA	chr5	71870012	71876804
CUST_56353_PI429545376	0.00506939	2.59294	down	linc-WDR7-7	lincRNA	chr18	52559874	52562337
CUST_46757_PI429545376	0.039852	3.13523	down	linc-USPL1-1	lincRNA	chr13	30982443	30993138
CUST_2158_PI429545376	0.0023524	2.18367	up	linc-USP24-2	lincRNA	chr1	56797823	56840926
CUST_61183_PI429545376	0.00541585	2.75136	up	linc-UMODL1-2	lincRNA	chr21	43194023	43194997
CUST_33508_PI429545376	0.00165841	3.70203	down	linc-TTC35-1	lincRNA	chr8	109264294	109271716
CUST_59663_PI429545376	0.0120355	2.10815	down	linc-TSHZ2-1	lincRNA	chr20	51288455	51307147
CUST_59653_PI429545376	0.0111588	2.38208	down	linc-TSHZ2-1	lincRNA	chr20	51288414	51307073
CUST_73730_PI429545376	0.0191724	3.12164	up	linc-TRIO-5	lincRNA	chr5	10564449	10657959
CUST_43157_PI429545376	0.000903	2.01329	up	linc-TRIM29-3	lincRNA	chr11	121899038	121908990
CUST_28183_PI429545376	0.00717685	3.01834	up	linc-TAGAP-2	lincRNA	chr6	160060338	160061133
CUST_28163_PI429545376	0.000519	3.43253	up	linc-TAGAP-1	lincRNA	chr6	159990580	160016234
CUST_28173_PI429545376	2.43e-06	5.09889	up	linc-TAGAP-1	lincRNA	chr6	160007988	160015671
CUST_87893_PI429545376	0.0392005	2.46505	up	linc-STK38L	lincRNA	chr12	27274885	27350376
CUST_68112_PI429545376	0.0233661	2.09025	up	linc-SLC35F5-2	lincRNA	chr2	114579399	114647368
CUST_68122_PI429545376	0.00379618	2.17045	up	linc-SLC35F5-2	lincRNA	chr2	114579399	114647368
CUST_88968_PI429545376	0.001	2.23305	down	linc-SKA3-3	lincRNA	chr13	21876591	21922860
CUST_87138_PI429545376	0.00296838	2.56459	up	linc-SCYL1-2	lincRNA	chr11	65222664	65234212
CUST_88548_PI429545376	0.0213832	2.36373	up	linc-RASA3-7	lincRNA	chr13	19520898	19532561
CUST_64617_PI429545376	0.0010563	2.18896	up	linc-JAK1-2	lincRNA	chr1	65437907	65510206
CUST_64607_PI429545376	0.000839	2.36864	up	linc-JAK1-2	lincRNA	chr1	65437907	65510206
CUST_51447_PI429545376	0.0247903	2.08956	up	linc-ISLR2-3	lincRNA	chr15	74342346	74346215
CUST_2718_PI429545376	0.0379658	2.17197	up	linc-GBP5-3	lincRNA	chr1	90224687	90229610
CUST_36343_PI429545376	0.00722932	2.46654	up	linc-FCN1-2	lincRNA	chr9	138096567	138129443
CUST_63337_PI429545376	0.00119545	2.01269	down	linc-ELTD1-2	lincRNA	chr1	79518695	79654137
CUST_64647_PI429545376	6.96e-05	2.01063	down	linc-ELTD1-2	lincRNA	chr1	79518695	79654137
CUST_45776_PI429545376	0.000667	3.15933	up	linc-DHX37-4	lincRNA	chr12	127215097	127221919
CUST_45766_PI429545376	0.000624	2.72516	up	linc-DHX37-4	lincRNA	chr12	127215097	127221919
CUST_45706_PI429545376	0.00428188	3.43255	up	linc-DHX37-4	lincRNA	chr12	127214339	127221919
CUST_61833_PI429545376	0.0216158	2.42702	up	linc-DGCR6-1	lincRNA	chr22	18848963	18851914
CUST_92238_PI429545376	0.0193579	2.56701	up	linc-DDX19B	lincRNA	chr16	70236206	70237631
CUST_5371_PI429545376	0.0370669	2.58716	down	linc-COG2-2	lincRNA	chr1	230450245	230451789
CUST_76363_PI429545376	0.00601828	2.14461	down	linc-CCND3	lincRNA	chr6	42096419	42110415
CUST_1426_PI429545380	0.000499	2.0189	up	linc-C20orf111-BP	lincRNA	chr20	42839626	42855166
CUST_68572_PI429545376	0.0211156	2.66475	down	linc-ACVR2A-4	lincRNA	chr2	145425482	145940546
CUST_13223_PI429545384	0.000741	2.81168	down	LINC00968-006	lincRNA	chr8	57432718	57472056
CUST_13243_PI429545384	0.000229	2.69521	down	LINC00968-004	lincRNA	chr8	57432946	57472352
CUST_13233_PI429545384	0.000112	2.68464	down	LINC00968-003	lincRNA	chr8	57432874	57472243
CUST_36147_PI429545384	0.0134287	2.11604	up	LINC00944-004	lincRNA	chr12	127236710	127245591
CUST_36157_PI429545384	0.011261	2.12117	up	LINC00944-003	lincRNA	chr12	127236887	127256808
CUST_36137_PI429545384	0.00584893	2.57084	up	LINC00944-002	lincRNA	chr12	127232602	127256902
CUST_58530_PI429545384	0.00404779	3.73319	up	LINC00910-003	lincRNA	chr17	41463231	41466567
CUST_92435_PI429545380	0.0131653	2.10818	up	LINC00884-002	antisense	chr3	194218688	194231376
CUST_7028_PI429545384	0.018438	3.56008	down	LINC00473-005	lincRNA	chr6	166354077	166401402
CUST_7018_PI429545384	0.0131544	2.28529	down	LINC00473-002	lincRNA	chr6	166322290	166401410
CUST_69704_PI429545410	0.0185629	2.48389	down	LINC00473	non-coding RNA	chr6	166352947	166401527
CUST_86582_PI429545380	0.024818	2.10932	down	KLF7-IT1-001	sense_intronic	chr2	207985608	207986768
CUST_15298_PI429545384	0.0323102	2.14618	up	KB-1460A1.5-001	lincRNA	chr8	102179033	102181857
CUST_65794_PI429545410	0.00753389	2.05708	down	HNRNPDL	non-coding RNA	chr4	83343716	83351378
CUST_3589_PI429545380	0.0182464	2.06194	down	FR407458	ncRNA	chr7	100770384	100771815
CUST_17084_PI429545380	0.00130397	3.15198	down	FR373416	ncRNA	chr12	56733917	56734192
CUST_45825_PI429545380	0.00590121	2.21189	down	FR363590	ncRNA	chr20	56224548	56224982
CUST_16684_PI429545380	0.00656471	2.72324	up	FR353987	nc_conserved_region	chr6	14135793	14136072
CUST_37242_PI429545380	0.019499	2.14841	up	FR346361	ncRNA	chr2	7037595	7037917
CUST_61347_PI429545380	0.0093538	2.00484	down	FR344093	ncRNA	chr10	60502900	60507641
CUST_9849_PI429545380	0.00233767	2.97798	down	FR342398	nc_conserved_region	chr20	8863448	8863658
CUST_54855_PI429545380	0.000799	4.80463	up	FR339600	nc_conserved_region	chr1	72336384	72336624
CUST_43765_PI429545380	0.0265864	2.02204	down	FR324997	nc_conserved_region	chr9	16722142	16722381
CUST_63677_PI429545380	0.0138054	2.43001	down	FR319944	antisense_RNA	chr21	36314113	36317337
CUST_32041_PI429545380	0.0259094	2.07462	down	FR278395	antisense_RNA	chr2	209106117	209107787
CUST_7999_PI429545380	0.010266	2.67233	down	FR264384	nc_conserved_region	chr9	2653919	2654254
CUST_12839_PI429545380	0.000158	2.68317	down	FR257747	nc_conserved_region	chr5	57749863	57750155
CUST_54405_PI429545380	0.00736508	3.17431	down	FR244145	nc_conserved_region	chr10	11372895	11373124
CUST_65980_PI429545380	7.26e-05	3.01584	down	FR224587	ncRNA	chr10	44872332	44872548
CUST_23971_PI429545380	0.00766914	2.0964	down	FR186324	antisense_RNA	chr2	74443681	74444664
CUST_9399_PI429545380	0.0013263	2.00615	up	FR169184	ncRNA	chr14	103589778	103592874
CUST_27381_PI429545380	4.93e-05	3.30928	up	FR108880	antisense_RNA	chr6	26172302	26175512
CUST_70640_PI429545380	0.0258974	2.14016	up	FR080590	nc_conserved_region	chr4	58015586	58015786
CUST_50023_PI429545380	0.0379421	4.33573	down	FR070335	ncRNA	chr11	130344143	130346532
CUST_52593_PI429545380	0.000111	4.32336	down	FR066129	ncRNA	chr4	74608854	74609068
CUST_54835_PI429545380	0.00456033	2.25651	up	FR062961	nc_conserved_region	chr3	51734868	51735103
CUST_47235_PI429545380	0.00110655	2.55009	down	FR039099	ncRNA	chr8	41119481	41120001
CUST_56125_PI429545380	0.0112666	2.3179	down	FR018579	nc_conserved_region	chr10	63664416	63664655
CUST_36552_PI429545380	0.0154807	2.70533	down	FR014741	nc_conserved_region	chr20	8284481	8284688
CUST_63114_PI429545410	1.86e-05	2.26537	down	DACT2	non-coding RNA	chr6	168707583	168720434
CUST_78804_PI429545410	4.92e-05	2.64168	down	CXCL1	non-coding RNA	chr4	74735108	74737019
CUST_59750_PI429545384	0.000569	4.03195	down	CTD-2319I12.1-008	processed_transcript	chr17	58160961	58162762
CUST_44610_PI429545384	0.00273508	4.40942	down	CTD-2033D15.1-001	antisense	chr15	39885781	39886432
CUST_96474_PI429545380	0.00781183	2.39381	down	CTD-2001E22.2-002	lincRNA	chr5	9546402	9549702
CUST_70506_PI429545384	0.0249104	2.19188	down	CTB-61M7.2-001	lincRNA	chr19	55402039	55402786
CUST_8959_PI429545384	0.00670996	3.15089	down	CTB-167B5.2-001	lincRNA	chr7	87900207	87903065
CUST_87837_PI429545410	0.000603	4.94442	down	CSF3	non-coding RNA	chr17	38171613	38174066
CUST_65364_PI429545410	0.0382595	2.16495	up	CMPK2	non-coding RNA	chr2	6988439	7006766
CUST_83564_PI429545410	0.0168577	2.31908	up	CD274	non-coding RNA	chr9	5450502	5470567
CUST_87927_PI429545410	0.00559755	2.07384	up	C15orf37	non-coding RNA	chr15	80215112	80217196
CUST_74704_PI429545410	0.00469834	5.93206	down	BRE-AS1	non-coding RNA	chr2	28112322	28113981
CUST_64424_PI429545410	0.00371845	2.168	down	ALDH1L2	non-coding RNA	chr12	105413561	105478341
CUST_87022_PI429545380	0.00249268	3.84209	down	AC073641.2-001	antisense	chr2	224830418	224832423
CUST_68780_PI429545384	0.0317694	2.31783	down	AC026806.2-001	lincRNA	chr19	38822274	38822716
CUST_51045_PI429545384	0.000222	3.55442	up	AC009133.20-001	antisense	chr16	29820250	29831687
CUST_7709_PI429545384	0.00271069	4.08788	up	AC005682.8-001	lincRNA	chr7	22928990	22980809
CUST_8909_PI429545384	0.0046971	4.02264	down	AC003991.3-007	antisense	chr7	87848674	87906518
CUST_8939_PI429545384	0.00401056	4.19357	down	AC003991.3-006	antisense	chr7	87873100	87921667
CUST_8929_PI429545384	0.00382158	4.27439	down	AC003991.3-003	antisense	chr7	87873088	87921648
