# Supplementary material for: (5R)-5-Hydroxytriptolide (LLDT-8) induces substantial epigenetic mediated immune response network changes in fibroblast-like synoviocytes from rheumatoid arthritis patients
Source: Sci Rep. 2019 Aug 1;9:11155. doi: 10.1038/s41598-019-47411-1 (PMC6671973; doi:10.1038/s41598-019-47411-1)
Supplement: Supplementary file 4 — Supp. Table 3 [file 41598_2019_47411_MOESM4_ESM.xlsx]

## Sheet: Sheet1
leftID	chrom.L	txStart.L	txEnd.L	pValue.L	foldChange.L	regulation.L	rightID	chrom.m	txStart.m	txEnd.m	pValue.m	foldChange.m	regulation.m	corr.pvalue	correlation
RP11-356I2.4-006	chr6	138175999	138179185	0.000166	6.64016	up	PRDM1	chr6	106555123	106555182	0.0017675	1.85336	down	0.000105828	-0.928325
linc-C20orf111-BP	chr20	42839626	42855166	0.000499	2.0189	up	SPTLC3	chr20	13055000	13055059	0.00063	2.01983	down	0.00010817	-0.927923
SPECC1L-ADORA2A	chr22	24666784	24838328	4.18e-05	2.7965	up	TIMP3	chr22	33258540	33258599	0.000958	2.21584	down	0.000108984	-0.927784
TNFRSF10B	chr8	22877647	22926700	0.000539	2.14494	up	SNTB1	chr8	121550176	121550117	9.75e-06	3.36501	down	0.00011183	-0.927307
linc-DHX37-4	chr12	127215097	127221919	0.000624	2.72516	up	TENC1	chr12	53457567	53457626	0.00047	2.07933	down	0.00012969	-0.924498
linc-DHX37-4	chr12	127215097	127221919	0.000624	2.72516	up	TENC1	chr12	53457567	53457626	0.00047	2.07933	down	0.00012969	-0.924498
linc-SCYL1-2	chr11	65222664	65234212	0.00296838	2.56459	up	FTH1	chr11	61732335	61732276	0.000282	1.88243	down	0.000150626	-0.921549
SLC16A7	chr12	60083117	60183635	0.000931	2.34489	down	VAMP1	chr12	6575075	6575016	2.01e-05	2.25978	up	0.000152962	-0.921238
WISP1	chr8	134203281	134243932	0.000126	5.31328	down	SLCO5A1	chr8	70585075	70585016	0.000374	3.61231	up	0.000172041	-0.918829
TNFRSF10B	chr8	22877647	22926700	0.000539	2.14494	up	PLEKHA2	chr8	38831317	38831376	0.00258581	3.26846	down	0.000190267	-0.916705
LINC00473	chr6	166352947	166401527	0.0185629	2.48389	down	HSPA1B	chr6	31797870	31797929	0.000752	2.9895	up	0.000215937	-0.913955
SNORD3A-001	chr17	19091329	19092027	4.55e-05	10.9466	down	CCR10	chr17	40831479	40831420	5e-05	2.81236	up	0.000217239	-0.913822
PRLR	chr5	35048860	35118224	0.0015011	3.46442	up	SPINK13	chr5	147665702	147665761	0.00175462	2.57701	down	0.000237889	-0.911787
FR264384	chr9	2653919	2654254	0.010266	2.67233	down	NINJ1	chr9	95883839	95883780	2.3e-05	2.42854	up	0.000240395	-0.911549
RP11-809O17.1-002	chr8	142136390	142140060	0.00283935	2.09269	up	PNMA2	chr8	26362941	26362882	0.00146	2.36155	down	0.000250854	-0.910576
linc-TAGAP-1	chr6	160007988	160015671	2.43e-06	5.09889	up	GJA1	chr6	121770327	121770386	0.00172421	2.45052	down	0.000277832	-0.908195
LINC00473-002	chr6	166322290	166401410	0.0131544	2.28529	down	HSPA1B	chr6	31797870	31797929	0.000752	2.9895	up	0.000284291	-0.90765
linc-SLC35F5-2	chr2	114579399	114647368	0.00379618	2.17045	up	EHD3	chr2	31490569	31490628	0.00113454	2.64788	down	0.000285324	-0.907564
linc-SLC35F5-2	chr2	114579399	114647368	0.00379618	2.17045	up	EHD3	chr2	31490569	31490628	0.00113454	2.64788	down	0.000285324	-0.907564
SNORD3A-001	chr17	19091329	19092027	4.55e-05	10.9466	down	HEXIM2	chr17	43247340	43247399	0.00321366	2.04929	up	0.000288422	-0.907307
LOC100130476	chr6	138144806	138189370	0.000159	5.32085	up	GJA1	chr6	121770327	121770386	0.00172421	2.45052	down	0.000311916	-0.905419
linc-TAGAP-1	chr6	159990580	160016234	0.000519	3.43253	up	GJA1	chr6	121770327	121770386	0.00172421	2.45052	down	0.000323699	-0.904511
RP11-212I21.4-001	chr16	55572112	55575939	0.000679	2.11883	up	MT2A	chr16	56643332	56643391	0.000206	2.22784	down	0.000343702	-0.903024
linc-ZNF366-5	chr5	71870012	71876804	0.00664658	5.1051	up	AQPEP	chr5	115363220	115363279	0.0138495	1.90043	down	0.000361636	-0.901744
LINC00968-003	chr8	57432874	57472243	0.000112	2.68464	down	TNFRSF10B	chr8	22877835	22877776	0.00109543	2.03575	up	0.000367678	-0.901323
LINC00473-002	chr6	166322290	166401410	0.0131544	2.28529	down	HSPA1A	chr6	31785491	31785550	0.000344	3.01576	up	0.000367918	-0.901306
FR344093	chr10	60502900	60507641	0.0093538	2.00484	down	IFIT2	chr10	91066613	91066672	0.0141531	3.04283	up	0.00038333	-0.900256
