# Supplementary material for: (5R)-5-Hydroxytriptolide (LLDT-8) induces substantial epigenetic mediated immune response network changes in fibroblast-like synoviocytes from rheumatoid arthritis patients
Source: Sci Rep. 2019 Aug 1;9:11155. doi: 10.1038/s41598-019-47411-1 (PMC6671973; doi:10.1038/s41598-019-47411-1)
Supplement: Supplementary file 5 — Supp. Table 4 [file 41598_2019_47411_MOESM5_ESM.xlsx]

## Sheet: Sheet1
leftID	chrom.L	txStart.L	txEnd.L	pValue.L	foldChange.L	regulation.L	rightID	chrom.m	txStart.m	txEnd.m	pValue.m	foldChange.m	regulation.m	corr.pvalue	correlation	Type
FR407458	chr7	100770384	100771815	0.0182464	2.06194	down	TIAM2	chr6	155578174	155578233	0.000642	2.15415	up	0.000100532	-0.929259	Trans
AC005682.8-001	chr7	22928990	22980809	0.00271069	4.08788	up	KIAA0226L	chr13	46918965	46918906	0.00217377	3.25118	down	0.000100736	-0.929223	Trans
PLCB1-IT1-001	chr20	8229372	8237564	0.00708441	2.09275	down	HSPA1A	chr6	31785491	31785550	0.000344	3.01576	up	0.0001012	-0.92914	Trans
CXCL1	chr4	74735108	74737019	4.92e-05	2.64168	down	TNFRSF18	chr1	1140761	1139819	0.0014708	4.59163	up	0.000101305	-0.929121	Trans
RP11-356I2.4-006	chr6	138175999	138179185	0.000166	6.64016	up	CYP24A1	chr20	52773988	52773929	7.06e-05	9.64531	down	0.000102731	-0.928867	Trans
NKX3-1	chr8	23536205	23540434	0.000549	3.92771	up	G0S2	chr1	209849597	209849656	0.000305	2.84319	down	0.000102821	-0.928851	Trans
FR018579	chr10	63664416	63664655	0.0112666	2.3179	down	NEK10	chr3	27152608	27152549	0.00144516	2.21345	up	0.000103045	-0.928811	Trans
HNRNPDL	chr4	83343716	83351378	0.00753389	2.05708	down	N4BP2L1	chr13	32977136	32977077	0.000645	2.17191	up	0.000103459	-0.928738	Trans
FR066129	chr4	74608854	74609068	0.000111	4.32336	down	PHLDA2	chr11	2949755	2949696	0.000228	3.30106	up	0.000103761	-0.928685	Trans
RP11-356I2.4-006	chr6	138175999	138179185	0.000166	6.64016	up	CCL8	chr17	32648102	32648161	0.000248	17.2403	down	0.000103785	-0.928681	Trans
TRIB2	chr2	12856997	12882858	0.00534865	2.03668	down	LOC727916	chr6	64281487	64281428	0.0023557	3.41211	up	0.000103903	-0.92866	Trans
FR264384	chr9	2653919	2654254	0.010266	2.67233	down	FAM129A	chr1	184760286	184760227	0.00645273	2.07598	up	0.000104043	-0.928636	Trans
linc-TRIM29-3	chr11	121899038	121908990	0.000903	2.01329	up	G0S2	chr1	209849597	209849656	0.000305	2.84319	down	0.000104599	-0.928538	Trans
linc-DHX37-4	chr12	127215097	127221919	0.000667	3.15933	up	KIAA0226L	chr13	46918965	46918906	0.00217377	3.25118	down	0.000105135	-0.928445	Trans
linc-DHX37-4	chr12	127215097	127221919	0.000667	3.15933	up	KIAA0226L	chr13	46918965	46918906	0.00217377	3.25118	down	0.000105135	-0.928445	Trans
RP11-356I2.4-006	chr6	138175999	138179185	0.000166	6.64016	up	LXN	chr3	158384375	158384316	0.000268	2.82801	down	0.000105448	-0.928391	Trans
FR319944	chr21	36314113	36317337	0.0138054	2.43001	down	FAM129A	chr1	184760286	184760227	0.00645273	2.07598	up	0.000105868	-0.928318	Trans
CXCL1	chr4	74735108	74737019	4.92e-05	2.64168	down	ICOSLG	chr21	45642999	45642940	0.00078	2.18158	up	0.000105958	-0.928302	Trans
LOC100130476	chr6	138144806	138189370	0.000159	5.32085	up	SPTLC3	chr20	13055000	13055059	0.00063	2.01983	down	0.000106143	-0.92827	Trans
FR018579	chr10	63664416	63664655	0.0112666	2.3179	down	HSPA1B	chr6	31797870	31797929	0.000752	2.9895	up	0.000106791	-0.928159	Trans
LOC100130476	chr6	138144806	138189370	0.000159	5.32085	up	AREG	chr4	75320518	75320577	0.00111448	3.79781	down	0.000106847	-0.928149	Trans
RP5-1148A21.3-001	chr6	64280910	64282313	0.00236989	2.62108	up	CCL2	chr17	32584050	32584109	0.000133	2.67658	down	0.000106886	-0.928142	Trans
NKX3-1	chr8	23536205	23540434	0.000549	3.92771	up	CSF3	chr17	38173710	38173769	0.000467	6.69991	down	0.000107386	-0.928057	Trans
linc-SKA3-3	chr13	21876591	21922860	0.001	2.23305	down	PPP1R32	chr11	61254699	61257299	0.00154424	2.49996	up	0.000107623	-0.928016	Trans
linc-DHX37-4	chr12	127215097	127221919	0.000624	2.72516	up	GAS1	chr9	89559953	89559894	0.000157	4.90664	down	0.000108035	-0.927946	Trans
linc-DHX37-4	chr12	127215097	127221919	0.000624	2.72516	up	GAS1	chr9	89559953	89559894	0.000157	4.90664	down	0.000108035	-0.927946	Trans
NKX3-1	chr8	23536205	23540434	0.000549	3.92771	up	RAB27B	chr18	52562268	52562327	0.00705834	2.71922	down	0.000108116	-0.927932	Trans
PLCB1-IT1-001	chr20	8229372	8237564	0.00708441	2.09275	down	TIAM2	chr6	155578174	155578233	0.000642	2.15415	up	0.000108343	-0.927893	Trans
FR066129	chr4	74608854	74609068	0.000111	4.32336	down	TNFRSF18	chr1	1140761	1139819	0.0014708	4.59163	up	0.000108808	-0.927814	Trans
FR018579	chr10	63664416	63664655	0.0112666	2.3179	down	TNFRSF18	chr1	1140761	1139819	0.0014708	4.59163	up	0.000108902	-0.927798	Trans
FR169184	chr14	103589778	103592874	0.0013263	2.00615	up	CYP24A1	chr20	52773988	52773929	7.06e-05	9.64531	down	0.000108924	-0.927795	Trans
RP11-356I2.4-006	chr6	138175999	138179185	0.000166	6.64016	up	VMP1	chr17	57917858	57917917	0.000291	2.0621	down	0.000109722	-0.92766	Trans
FR186324	chr2	74443681	74444664	0.00766914	2.0964	down	GPX3	chr5	150407032	150407091	0.00325956	2.73217	up	0.000109989	-0.927615	Trans
C15orf37	chr15	80215112	80217196	0.00559755	2.07384	up	GJA1	chr6	121770327	121770386	0.00172421	2.45052	down	0.00011015	-0.927587	Trans
TRIB2	chr2	12856997	12882858	0.00534865	2.03668	down	PRDM2	chr1	14151185	14151244	2.45e-05	2.38614	up	0.000110364	-0.927552	Trans
LINC00944-003	chr12	127236887	127256808	0.011261	2.12117	up	SERPINE1	chr7	100781555	100781614	0.0119062	3.11801	down	0.000111297	-0.927395	Trans
WISP1	chr8	134203281	134243932	0.000126	5.31328	down	PERP	chr6	138412115	138412056	0.00212983	2.66283	up	0.000112142	-0.927255	Trans
RP5-1148A21.3-001	chr6	64280910	64282313	0.00236989	2.62108	up	RNU4ATAC	chr2	122288790	122288849	4.52e-05	7.05987	down	0.000112255	-0.927236	Trans
LINC00473-005	chr6	166354077	166401402	0.018438	3.56008	down	LOC389300	chr5	71870072	71870013	0.00504208	3.72825	up	0.000112449	-0.927204	Trans
RP11-326F20.5-002	chr9	33166973	33179708	0.00183724	2.53983	up	MMP1	chr11	102660756	102660697	0.000551	4.1826	down	0.00011252	-0.927192	Trans
C15orf37	chr15	80215112	80217196	0.00559755	2.07384	up	CCL2	chr17	32584050	32584109	0.000133	2.67658	down	0.000112628	-0.927174	Trans
linc-UMODL1-2	chr21	43194023	43194997	0.00541585	2.75136	up	LMCD1	chr3	8609688	8609747	0.00125278	2.34413	down	0.000112664	-0.927168	Trans
linc-DHX37-4	chr12	127215097	127221919	0.000667	3.15933	up	AQPEP	chr5	115363220	115363279	0.0138495	1.90043	down	0.000112866	-0.927135	Trans
linc-DHX37-4	chr12	127215097	127221919	0.000667	3.15933	up	AQPEP	chr5	115363220	115363279	0.0138495	1.90043	down	0.000112866	-0.927135	Trans
LOC100130476	chr6	138144806	138189370	0.000159	5.32085	up	TENC1	chr12	53457567	53457626	0.00047	2.07933	down	0.000113155	-0.927087	Trans
C15orf37	chr15	80215112	80217196	0.00559755	2.07384	up	IL8	chr4	74609265	74609324	0.00036	4.05852	down	0.000113388	-0.927049	Trans
linc-TAGAP-1	chr6	159990580	160016234	0.000519	3.43253	up	HAS2	chr8	122626146	122626087	0.00141588	2.65854	down	0.00011347	-0.927036	Trans
RP11-356I2.4-006	chr6	138175999	138179185	0.000166	6.64016	up	MT2A	chr16	56643332	56643391	0.000206	2.22784	down	0.000113597	-0.927015	Trans
PLCB1-IT1-001	chr20	8229372	8237564	0.00708441	2.09275	down	MST4	chrX	131209867	131209926	0.00941087	2.56953	up	0.000113638	-0.927008	Trans
linc-ZNF366-5	chr5	71817326	71956514	0.00958122	2.70692	up	CCL8	chr17	32648102	32648161	0.000248	17.2403	down	0.000114208	-0.926914	Trans
NKX3-1	chr8	23536205	23540434	0.000549	3.92771	up	LOC100129171	chr2	224854629	224854570	0.000294	3.06837	down	0.000115144	-0.926762	Trans
LINC00968-003	chr8	57432874	57472243	0.000112	2.68464	down	ICOSLG	chr21	45642999	45642940	0.00078	2.18158	up	0.000115599	-0.926688	Trans
CTD-2319I12.1-008	chr17	58160961	58162762	0.000569	4.03195	down	NKX3-1	chr8	23538095	23538036	0.00101821	3.45833	up	0.000115756	-0.926662	Trans
linc-DHX37-4	chr12	127215097	127221919	0.000667	3.15933	up	G0S2	chr1	209849597	209849656	0.000305	2.84319	down	0.000116537	-0.926536	Trans
linc-DHX37-4	chr12	127215097	127221919	0.000667	3.15933	up	G0S2	chr1	209849597	209849656	0.000305	2.84319	down	0.000116537	-0.926536	Trans
RP1-197B17.3-004	chr12	48112941	48122986	0.0109222	3.63557	up	LOXL4	chr10	100007805	100007746	0.00641427	3.27599	down	0.000116694	-0.926511	Trans
linc-USP24-2	chr1	56797823	56840926	0.0023524	2.18367	up	PRICKLE1	chr12	42853269	42853210	6.09e-05	2.75199	down	0.000116982	-0.926464	Trans
linc-TAGAP-1	chr6	160007988	160015671	2.43e-06	5.09889	up	MRGPRF	chr11	68772283	68772224	0.000117	2.19536	down	0.000117035	-0.926456	Trans
linc-SCYL1-2	chr11	65222664	65234212	0.00296838	2.56459	up	OSR1	chr2	19551696	19551637	0.00202361	5.7937	down	0.000117494	-0.926382	Trans
RP11-326F20.5-002	chr9	33166973	33179708	0.00183724	2.53983	up	SPTLC3	chr20	13055000	13055059	0.00063	2.01983	down	0.000118347	-0.926246	Trans
linc-SKA3-3	chr13	21876591	21922860	0.001	2.23305	down	HSPA1A	chr6	31785491	31785550	0.000344	3.01576	up	0.00011888	-0.926161	Trans
linc-USP24-2	chr1	56797823	56840926	0.0023524	2.18367	up	CCL2	chr17	32584050	32584109	0.000133	2.67658	down	0.000118924	-0.926154	Trans
linc-SCYL1-2	chr11	65222664	65234212	0.00296838	2.56459	up	CAP2	chr6	17557226	17557285	0.00574312	3.05602	down	0.000118949	-0.92615	Trans
SPECC1L-ADORA2A	chr22	24666784	24838328	4.18e-05	2.7965	up	HTR2A	chr13	47407996	47407937	0.000751	2.42431	down	0.000119211	-0.926108	Trans
linc-ZNF366-5	chr5	71817326	71956514	0.00958122	2.70692	up	CPOX	chr3	98298372	98298313	0.00175192	2.95738	down	0.000120915	-0.92584	Trans
LINC00473-002	chr6	166322290	166401410	0.0131544	2.28529	down	NHLH1	chr1	160342027	160342086	0.000987	2.90417	up	0.000121667	-0.925722	Trans
RP11-442H21.2-001	chr10	74034673	74035738	0.000724	2.09467	down	HSPA1A	chr6	31785491	31785550	0.000344	3.01576	up	0.000121906	-0.925685	Trans
RP5-1148A21.3-001	chr6	64280910	64282313	0.00236989	2.62108	up	TNFAIP6	chr2	152226595	152226654	0.000155	3.76752	down	0.000123341	-0.925462	Trans
AC003991.3-006	chr7	87873100	87921667	0.00401056	4.19357	down	ADORA2A	chr22	24829457	24829516	1.48e-05	2.63383	up	0.000123519	-0.925434	Trans
RP11-442H21.2-001	chr10	74034673	74035738	0.000724	2.09467	down	CDKN2B	chr9	22009038	22008979	0.00466988	2.414	up	0.000123526	-0.925433	Trans
RP11-809O17.1-002	chr8	142136390	142140060	0.00283935	2.09269	up	PRDM1	chr6	106555123	106555182	0.0017675	1.85336	down	0.000124071	-0.925349	Trans
RP11-356I2.4-006	chr6	138175999	138179185	0.000166	6.64016	up	KCNE1L	chrX	108867052	108866993	0.0103197	2.14598	down	0.000124093	-0.925346	Trans
LINC00473-002	chr6	166322290	166401410	0.0131544	2.28529	down	PHLDA2	chr11	2949755	2949696	0.000228	3.30106	up	0.000124756	-0.925244	Trans
CTD-2033D15.1-001	chr15	39885781	39886432	0.00273508	4.40942	down	LOC389300	chr5	71870072	71870013	0.00504208	3.72825	up	0.000124863	-0.925228	Trans
RP11-589P10.5-001	chr17	6897961	6898508	0.00452319	2.01085	up	C13orf33	chr13	31499299	31499358	0.00131569	2.21343	down	0.000124985	-0.925209	Trans
RP11-442H21.2-001	chr10	74034673	74035738	0.000724	2.09467	down	PRDM2	chr1	14151185	14151244	2.45e-05	2.38614	up	0.000125391	-0.925147	Trans
RP11-326F20.5-002	chr9	33166973	33179708	0.00183724	2.53983	up	AREG	chr4	75320518	75320577	0.00111448	3.79781	down	0.000126326	-0.925004	Trans
RP11-212I21.4-001	chr16	55572112	55575939	0.000679	2.11883	up	AREG	chr4	75320518	75320577	0.00111448	3.79781	down	0.000126698	-0.924948	Trans
SPECC1L-ADORA2A	chr22	24666784	24838328	4.18e-05	2.7965	up	CYTIP	chr2	158272226	158272167	0.000237	11.8559	down	0.000126963	-0.924908	Trans
NKX3-1	chr8	23536205	23540434	0.000549	3.92771	up	CCL8	chr17	32648102	32648161	0.000248	17.2403	down	0.000127056	-0.924894	Trans
PLCB1-IT1-001	chr20	8229372	8237564	0.00708441	2.09275	down	ABTB2	chr11	34172801	34172742	0.000366	2.39036	up	0.000127083	-0.92489	Trans
linc-TRIM29-3	chr11	121899038	121908990	0.000903	2.01329	up	CYP24A1	chr20	52773988	52773929	7.06e-05	9.64531	down	0.00012781	-0.92478	Trans
CXCL1	chr4	74735108	74737019	4.92e-05	2.64168	down	NKX3-1	chr8	23538095	23538036	0.00101821	3.45833	up	0.000127967	-0.924756	Trans
linc-SCYL1-2	chr11	65222664	65234212	0.00296838	2.56459	up	HAS2	chr8	122626146	122626087	0.00141588	2.65854	down	0.000128151	-0.924729	Trans
linc-DHX37-4	chr12	127214339	127221919	0.00428188	3.43255	up	C7orf74	chr7	106300047	106299988	0.00602687	2.23445	down	0.000128343	-0.9247	Trans
linc-ZNF366-5	chr5	71817326	71956514	0.00958122	2.70692	up	TNFAIP6	chr2	152226595	152226654	0.000155	3.76752	down	0.00012903	-0.924597	Trans
RP11-212I21.4-001	chr16	55572112	55575939	0.000679	2.11883	up	EHD3	chr2	31490569	31490628	0.00113454	2.64788	down	0.00013002	-0.924449	Trans
linc-SCYL1-2	chr11	65222664	65234212	0.00296838	2.56459	up	KIAA0895L	chr16	67209673	67209614	0.0251697	2.30302	down	0.00013007	-0.924442	Trans
linc-ZNF366-5	chr5	71870012	71876804	0.00664658	5.1051	up	MAGED4B	chrX	51934568	51934627	0.000315	2.00918	down	0.000130296	-0.924408	Trans
linc-DHX37-4	chr12	127215097	127221919	0.000624	2.72516	up	EGR1	chr5	137804891	137804950	7.27e-05	3.46993	down	0.000130598	-0.924363	Trans
linc-DHX37-4	chr12	127215097	127221919	0.000624	2.72516	up	EGR1	chr5	137804891	137804950	7.27e-05	3.46993	down	0.000130598	-0.924363	Trans
C15orf37	chr15	80215112	80217196	0.00559755	2.07384	up	APBB1IP	chr10	26789908	26789967	0.000515	2.79447	down	0.000130651	-0.924355	Trans
SNORD3A-001	chr17	19091329	19092027	4.55e-05	10.9466	down	TNFRSF18	chr1	1140761	1139819	0.0014708	4.59163	up	0.000131103	-0.924288	Trans
RP11-442H21.2-001	chr10	74034673	74035738	0.000724	2.09467	down	LOC727916	chr6	64281487	64281428	0.0023557	3.41211	up	0.000131257	-0.924266	Trans
FR039099	chr8	41119481	41120001	0.00110655	2.55009	down	CD40	chr20	44755280	44755339	0.00929366	2.15376	up	0.000131312	-0.924257	Trans
SPECC1L-ADORA2A	chr22	24666784	24838328	4.18e-05	2.7965	up	THBS1	chr15	39888831	39888890	0.00226541	3.49182	down	0.000132557	-0.924074	Trans
RP11-356I2.4-006	chr6	138175999	138179185	0.000166	6.64016	up	DUSP1	chr5	172195355	172195296	3.89e-05	2.10592	down	0.000134528	-0.923787	Trans
CSF3	chr17	38171613	38174066	0.000603	4.94442	down	LOC100130476	chr6	138188782	138187966	0.000196	9.08383	up	0.000134678	-0.923765	Trans
FR014741	chr20	8284481	8284688	0.0154807	2.70533	down	ADORA2A	chr22	24829457	24829516	1.48e-05	2.63383	up	0.000134715	-0.92376	Trans
linc-DHX37-4	chr12	127215097	127221919	0.000667	3.15933	up	FTHL17	chrX	31089993	31089934	0.00373245	2.05676	down	0.000135024	-0.923715	Trans
linc-DHX37-4	chr12	127215097	127221919	0.000667	3.15933	up	FTHL17	chrX	31089993	31089934	0.00373245	2.05676	down	0.000135024	-0.923715	Trans
AC003991.3-003	chr7	87873088	87921648	0.00382158	4.27439	down	ADORA2A	chr22	24829457	24829516	1.48e-05	2.63383	up	0.00013526	-0.923681	Trans
FR339600	chr1	72336384	72336624	0.000799	4.80463	up	RHOB	chr2	20648584	20648643	0.000331	2.49203	down	0.000135475	-0.92365	Trans
linc-DGCR6-1	chr22	18848963	18851914	0.0216158	2.42702	up	SLC5A3	chr21	35478440	35478499	0.00268937	2.04023	down	0.000136291	-0.923532	Trans
LOC100130476	chr6	138144806	138189370	0.000159	5.32085	up	RNU4ATAC	chr2	122288790	122288849	4.52e-05	7.05987	down	0.000136536	-0.923497	Trans
CTD-2033D15.1-001	chr15	39885781	39886432	0.00273508	4.40942	down	TNFSF8	chr9	117666194	117666135	5.86e-05	6.0843	up	0.000137182	-0.923405	Trans
KB-1460A1.5-001	chr8	102179033	102181857	0.0323102	2.14618	up	PLIN2	chr9	19123462	19123403	0.00171168	2.70544	down	0.000137275	-0.923391	Trans
RP11-442H21.2-001	chr10	74034673	74035738	0.000724	2.09467	down	LOC100130476	chr6	138188782	138187966	0.000196	9.08383	up	0.000138613	-0.923201	Trans
linc-TRIM29-3	chr11	121899038	121908990	0.000903	2.01329	up	IL8	chr4	74609265	74609324	0.00036	4.05852	down	0.000138635	-0.923198	Trans
RP5-1148A21.3-001	chr6	64280910	64282313	0.00236989	2.62108	up	RAB27B	chr18	52562268	52562327	0.00705834	2.71922	down	0.000140221	-0.922974	Trans
FR169184	chr14	103589778	103592874	0.0013263	2.00615	up	VMP1	chr17	57917858	57917917	0.000291	2.0621	down	0.00014051	-0.922933	Trans
TNFRSF10B	chr8	22877647	22926700	0.000539	2.14494	up	GAS1	chr9	89559953	89559894	0.000157	4.90664	down	0.000141031	-0.92286	Trans
CTD-2033D15.1-001	chr15	39885781	39886432	0.00273508	4.40942	down	HSPA1A	chr6	31785491	31785550	0.000344	3.01576	up	0.00014149	-0.922796	Trans
TRIB2	chr2	12856997	12882858	0.00534865	2.03668	down	ABTB2	chr11	34172801	34172742	0.000366	2.39036	up	0.00014186	-0.922744	Trans
linc-DHX37-4	chr12	127215097	127221919	0.000667	3.15933	up	THBS1	chr15	39888831	39888890	0.00226541	3.49182	down	0.000142023	-0.922721	Trans
linc-DHX37-4	chr12	127215097	127221919	0.000667	3.15933	up	THBS1	chr15	39888831	39888890	0.00226541	3.49182	down	0.000142023	-0.922721	Trans
RP5-1148A21.3-001	chr6	64280910	64282313	0.00236989	2.62108	up	PRICKLE1	chr12	42853269	42853210	6.09e-05	2.75199	down	0.000143023	-0.922582	Trans
TNFRSF10B	chr8	22877647	22926700	0.000539	2.14494	up	PRICKLE1	chr12	42853269	42853210	6.09e-05	2.75199	down	0.000143638	-0.922497	Trans
SNORD3A-001	chr17	19091329	19092027	4.55e-05	10.9466	down	LOC389300	chr5	71870072	71870013	0.00504208	3.72825	up	0.000143968	-0.922452	Trans
linc-SCYL1-2	chr11	65222664	65234212	0.00296838	2.56459	up	CCDC69	chr5	150561538	150561479	0.00629285	2.31114	down	0.000143993	-0.922448	Trans
linc-TAGAP-1	chr6	160007988	160015671	2.43e-06	5.09889	up	CCL7	chr17	32598800	32598859	0.00146763	4.30761	down	0.000144655	-0.922357	Trans
linc-TAGAP-1	chr6	160007988	160015671	2.43e-06	5.09889	up	IGFBP1	chr7	45932966	45933025	0.000721	3.07778	down	0.00014497	-0.922314	Trans
FR169184	chr14	103589778	103592874	0.0013263	2.00615	up	THBS1	chr15	39888831	39888890	0.00226541	3.49182	down	0.000145095	-0.922297	Trans
AC003991.3-007	chr7	87848674	87906518	0.0046971	4.02264	down	ADORA2A	chr22	24829457	24829516	1.48e-05	2.63383	up	0.000145226	-0.922279	Trans
RP11-326F20.5-002	chr9	33166973	33179708	0.00183724	2.53983	up	IL6	chr7	22769363	22769422	8.34e-06	4.98158	down	0.000145557	-0.922233	Trans
linc-TAGAP-1	chr6	160007988	160015671	2.43e-06	5.09889	up	SNTB1	chr8	121550176	121550117	9.75e-06	3.36501	down	0.000145625	-0.922224	Trans
AC009133.20-001	chr16	29820250	29831687	0.000222	3.55442	up	NT5DC2	chr3	52561355	52559298	3.57e-05	2.01634	down	0.000145778	-0.922203	Trans
RP11-356I2.4-006	chr6	138175999	138179185	0.000166	6.64016	up	AGAP1	chr2	236706430	236706489	0.00165506	1.91924	down	0.000145875	-0.92219	Trans
linc-DHX37-4	chr12	127215097	127221919	0.000624	2.72516	up	MAGED4B	chrX	51934568	51934627	0.000315	2.00918	down	0.000146013	-0.922171	Trans
linc-DHX37-4	chr12	127215097	127221919	0.000624	2.72516	up	MAGED4B	chrX	51934568	51934627	0.000315	2.00918	down	0.000146013	-0.922171	Trans
linc-TRIM29-3	chr11	121899038	121908990	0.000903	2.01329	up	GAS1	chr9	89559953	89559894	0.000157	4.90664	down	0.000146595	-0.922092	Trans
linc-DHX37-4	chr12	127215097	127221919	0.000667	3.15933	up	OSR1	chr2	19551696	19551637	0.00202361	5.7937	down	0.000147569	-0.921959	Trans
linc-DHX37-4	chr12	127215097	127221919	0.000667	3.15933	up	OSR1	chr2	19551696	19551637	0.00202361	5.7937	down	0.000147569	-0.921959	Trans
FR018579	chr10	63664416	63664655	0.0112666	2.3179	down	LOC727916	chr6	64281487	64281428	0.0023557	3.41211	up	0.00014819	-0.921876	Trans
RP11-442H21.2-001	chr10	74034673	74035738	0.000724	2.09467	down	TNFSF8	chr9	117666194	117666135	5.86e-05	6.0843	up	0.000148244	-0.921868	Trans
AC003991.3-006	chr7	87873100	87921667	0.00401056	4.19357	down	TNFRSF18	chr1	1140761	1139819	0.0014708	4.59163	up	0.000148776	-0.921796	Trans
PLCB1-IT1-001	chr20	8229372	8237564	0.00708441	2.09275	down	HSPA1B	chr6	31797870	31797929	0.000752	2.9895	up	0.000149033	-0.921762	Trans
SPECC1L-ADORA2A	chr22	24666784	24838328	4.18e-05	2.7965	up	TNC	chr9	117783369	117783310	0.00195854	2.02985	down	0.0001493	-0.921726	Trans
RP11-662I13.2-001	chr12	25102097	25113092	0.0121362	2.19017	up	ADAM19	chr5	156904534	156904475	0.0246443	2.65061	down	0.000149652	-0.921679	Trans
FR169184	chr14	103589778	103592874	0.0013263	2.00615	up	WISP1	chr8	134239867	134239926	0.000727	5.34615	down	0.000151008	-0.921498	Trans
TNFRSF10B	chr8	22877647	22926700	0.000539	2.14494	up	ACSL4	chrX	108885329	108885270	0.00260841	2.16525	down	0.000151107	-0.921484	Trans
CXCL1	chr4	74735108	74737019	4.92e-05	2.64168	down	LOC389300	chr5	71870072	71870013	0.00504208	3.72825	up	0.000151474	-0.921435	Trans
RP11-662I13.2-001	chr12	25102097	25113092	0.0121362	2.19017	up	VMP1	chr17	57917858	57917917	0.000291	2.0621	down	0.00015216	-0.921345	Trans
TRIB2	chr2	12856997	12882858	0.00534865	2.03668	down	C17orf108	chr17	26205487	26205428	0.0150512	2.01875	up	0.00015254	-0.921294	Trans
linc-USP24-2	chr1	56797823	56840926	0.0023524	2.18367	up	GAS1	chr9	89559953	89559894	0.000157	4.90664	down	0.00015375	-0.921135	Trans
RP11-356I2.4-006	chr6	138175999	138179185	0.000166	6.64016	up	CXCL1	chr4	74736850	74736909	0.000106	3.13822	down	0.000154187	-0.921077	Trans
linc-ZNF366-5	chr5	71817326	71956514	0.00958122	2.70692	up	GAS1	chr9	89559953	89559894	0.000157	4.90664	down	0.000154314	-0.921061	Trans
CTD-2001E22.2-002	chr5	9546402	9549702	0.00781183	2.39381	down	CD83	chr6	14136689	14136748	0.00224898	2.7274	up	0.000156646	-0.920757	Trans
LOC100130476	chr6	138144806	138189370	0.000159	5.32085	up	CCL2	chr17	32584050	32584109	0.000133	2.67658	down	0.000156804	-0.920736	Trans
linc-TAGAP-1	chr6	159990580	160016234	0.000519	3.43253	up	C2CD4A	chr15	62362975	62363034	0.0034167	2.14053	down	0.000156996	-0.920711	Trans
SPECC1L-ADORA2A	chr22	24666784	24838328	4.18e-05	2.7965	up	ZNF423	chr16	49524947	49524888	0.00220988	2.07624	down	0.000157402	-0.920659	Trans
linc-TTC35-1	chr8	109264294	109271716	0.00165841	3.70203	down	SLC6A13	chr12	368339	368280	0.00828957	4.31493	up	0.000158372	-0.920534	Trans
SNORD3A-001	chr17	19091329	19092027	4.55e-05	10.9466	down	NEK10	chr3	27152608	27152549	0.00144516	2.21345	up	0.000158793	-0.92048	Trans
FR039099	chr8	41119481	41120001	0.00110655	2.55009	down	LOC100130560	chr15	90910744	90910803	0.000238	2.26748	up	0.000158977	-0.920456	Trans
FR018579	chr10	63664416	63664655	0.0112666	2.3179	down	MST4	chrX	131209867	131209926	0.00941087	2.56953	up	0.000159695	-0.920364	Trans
linc-TAGAP-1	chr6	159990580	160016234	0.000519	3.43253	up	GAS1	chr9	89559953	89559894	0.000157	4.90664	down	0.00015977	-0.920355	Trans
FR339600	chr1	72336384	72336624	0.000799	4.80463	up	ENC1	chr5	73924314	73924255	0.00125513	2.3671	down	0.000159874	-0.920341	Trans
linc-SCYL1-2	chr11	65222664	65234212	0.00296838	2.56459	up	PRICKLE1	chr12	42853269	42853210	6.09e-05	2.75199	down	0.000159952	-0.920331	Trans
AC009133.20-001	chr16	29820250	29831687	0.000222	3.55442	up	SYNDIG1	chr20	24647022	24647081	0.00105608	5.73813	down	0.000160391	-0.920275	Trans
SERPINE2	chr2	224839764	224896195	1.42e-05	2.31569	down	NHLH1	chr1	160342027	160342086	0.000987	2.90417	up	0.000160696	-0.920237	Trans
FR264384	chr9	2653919	2654254	0.010266	2.67233	down	VAMP1	chr12	6575075	6575016	2.01e-05	2.25978	up	0.000162169	-0.92005	Trans
linc-ZNF366-5	chr5	71817326	71956514	0.00958122	2.70692	up	SNTB1	chr8	121550176	121550117	9.75e-06	3.36501	down	0.000163726	-0.919854	Trans
linc-ELTD1-2	chr1	79518695	79654137	6.96e-05	2.01063	down	PATL2	chr15	44958077	44958018	0.00122884	2.04987	up	0.00016473	-0.919728	Trans
linc-ELTD1-2	chr1	79518695	79654137	6.96e-05	2.01063	down	PATL2	chr15	44958077	44958018	0.00122884	2.04987	up	0.00016473	-0.919728	Trans
CSF3	chr17	38171613	38174066	0.000603	4.94442	down	LOC727916	chr6	64281487	64281428	0.0023557	3.41211	up	0.000164785	-0.919721	Trans
linc-TAGAP-1	chr6	159990580	160016234	0.000519	3.43253	up	CCL7	chr17	32598800	32598859	0.00146763	4.30761	down	0.000164866	-0.919711	Trans
LINC00968-003	chr8	57432874	57472243	0.000112	2.68464	down	MT1M	chr16	56667810	56667869	0.00138917	2.38312	up	0.000164939	-0.919702	Trans
LOC100130476	chr6	138144806	138189370	0.000159	5.32085	up	SPINK13	chr5	147665702	147665761	0.00175462	2.57701	down	0.00016512	-0.919679	Trans
TNFRSF10B	chr8	22877647	22926700	0.000539	2.14494	up	CXCL1	chr4	74736850	74736909	0.000106	3.13822	down	0.000165475	-0.919635	Trans
LOC100130476	chr6	138144806	138189370	0.000159	5.32085	up	CSF3	chr17	38173710	38173769	0.000467	6.69991	down	0.000165807	-0.919594	Trans
FR066129	chr4	74608854	74609068	0.000111	4.32336	down	HOOK2	chr19	12874382	12874227	0.00082	2.12168	up	0.000165908	-0.919581	Trans
FR169184	chr14	103589778	103592874	0.0013263	2.00615	up	ACSL4	chrX	108885329	108885270	0.00260841	2.16525	down	0.000166285	-0.919535	Trans
LINC00944-003	chr12	127236887	127256808	0.011261	2.12117	up	DIO2	chr14	80669608	80669549	0.00557035	4.01172	down	0.000167385	-0.919398	Trans
LINC00968-006	chr8	57432718	57472056	0.000741	2.81168	down	MT1M	chr16	56667810	56667869	0.00138917	2.38312	up	0.000168135	-0.919306	Trans
FR169184	chr14	103589778	103592874	0.0013263	2.00615	up	RCAN1	chr21	35889068	35889009	7.09e-06	4.58768	down	0.000168571	-0.919252	Trans
PLCB1-IT1-001	chr20	8229372	8237564	0.00708441	2.09275	down	LOC727916	chr6	64281487	64281428	0.0023557	3.41211	up	0.000168788	-0.919226	Trans
FR339600	chr1	72336384	72336624	0.000799	4.80463	up	THBS2	chr6	169615960	169615901	8.57e-05	3.07752	down	0.000169543	-0.919133	Trans
TNFRSF10B	chr8	22877647	22926700	0.000539	2.14494	up	ZNF503	chr10	77158823	77158764	0.00242759	1.517	down	0.000169819	-0.919099	Trans
NKX3-1	chr8	23536205	23540434	0.000549	3.92771	up	DDIT4L	chr4	101107139	101107080	0.00528771	3.66544	down	0.000169997	-0.919078	Trans
SERPINE2	chr2	224839764	224896195	1.42e-05	2.31569	down	VAMP1	chr12	6575075	6575016	2.01e-05	2.25978	up	0.000170934	-0.918964	Trans
SNORD3A-001	chr17	19091329	19092027	4.55e-05	10.9466	down	MST4	chrX	131209867	131209926	0.00941087	2.56953	up	0.000171551	-0.918889	Trans
linc-JAK1-2	chr1	65437907	65510206	0.000839	2.36864	up	FZD4	chr11	86656859	86656800	0.000433	2.61591	down	0.000171788	-0.91886	Trans
linc-JAK1-2	chr1	65437907	65510206	0.000839	2.36864	up	FZD4	chr11	86656859	86656800	0.000433	2.61591	down	0.000171788	-0.91886	Trans
PRLR	chr5	35048860	35118224	0.0015011	3.46442	up	MAGED4B	chrX	51934568	51934627	0.000315	2.00918	down	0.000173436	-0.918661	Trans
RP11-662I13.2-001	chr12	25102097	25113092	0.0121362	2.19017	up	SLC6A9	chr1	44462221	44462162	0.00569112	3.80927	down	0.000175673	-0.918393	Trans
linc-SCYL1-2	chr11	65222664	65234212	0.00296838	2.56459	up	EHD3	chr2	31490569	31490628	0.00113454	2.64788	down	0.000175847	-0.918372	Trans
RP11-356I2.4-006	chr6	138175999	138179185	0.000166	6.64016	up	CCL3	chr17	34415664	34415605	0.0105914	3.58262	down	0.000176536	-0.918291	Trans
linc-DHX37-4	chr12	127215097	127221919	0.000624	2.72516	up	KDELR3	chr22	38877404	38877463	0.000347	2.27444	down	0.00017701	-0.918234	Trans
linc-DHX37-4	chr12	127215097	127221919	0.000624	2.72516	up	KDELR3	chr22	38877404	38877463	0.000347	2.27444	down	0.00017701	-0.918234	Trans
SNORD3A-001	chr17	19091329	19092027	4.55e-05	10.9466	down	ELOVL7	chr5	60048063	60048004	0.00345186	2.22957	up	0.00017724	-0.918207	Trans
AC003991.3-007	chr7	87848674	87906518	0.0046971	4.02264	down	TNFRSF18	chr1	1140761	1139819	0.0014708	4.59163	up	0.000177248	-0.918206	Trans
LINC00944-002	chr12	127232602	127256902	0.00584893	2.57084	up	RCAN1	chr21	35889068	35889009	7.09e-06	4.58768	down	0.000177573	-0.918168	Trans
linc-DHX37-4	chr12	127215097	127221919	0.000624	2.72516	up	EHD3	chr2	31490569	31490628	0.00113454	2.64788	down	0.000177718	-0.918151	Trans
linc-DHX37-4	chr12	127215097	127221919	0.000624	2.72516	up	EHD3	chr2	31490569	31490628	0.00113454	2.64788	down	0.000177718	-0.918151	Trans
RP11-212I21.4-001	chr16	55572112	55575939	0.000679	2.11883	up	PRICKLE1	chr12	42853269	42853210	6.09e-05	2.75199	down	0.000177887	-0.918131	Trans
SPECC1L-ADORA2A	chr22	24666784	24838328	4.18e-05	2.7965	up	SLC6A9	chr1	44462221	44462162	0.00569112	3.80927	down	0.000178679	-0.918037	Trans
linc-SLC35F5-2	chr2	114579399	114647368	0.00379618	2.17045	up	IBSP	chr4	88731881	88732537	0.000866	5.65063	down	0.000179026	-0.917997	Trans
linc-SLC35F5-2	chr2	114579399	114647368	0.00379618	2.17045	up	IBSP	chr4	88731881	88732537	0.000866	5.65063	down	0.000179026	-0.917997	Trans
SPDYE8P	chr7	72490259	72500309	0.0313992	2.60844	up	PYCR1	chr17	79890390	79890331	0.00238689	2.00465	down	0.000179589	-0.91793	Trans
RP11-212I21.4-001	chr16	55572112	55575939	0.000679	2.11883	up	G0S2	chr1	209849597	209849656	0.000305	2.84319	down	0.000179853	-0.9179	Trans
CTD-2001E22.2-002	chr5	9546402	9549702	0.00781183	2.39381	down	STAT5A	chr17	40463483	40463542	0.00151133	2.11819	up	0.000180296	-0.917848	Trans
SLC16A7	chr12	60083117	60183635	0.000931	2.34489	down	NINJ1	chr9	95883839	95883780	2.3e-05	2.42854	up	0.000181023	-0.917763	Trans
FR169184	chr14	103589778	103592874	0.0013263	2.00615	up	LBP	chr20	36993369	36995434	0.000476	10.3011	down	0.000181304	-0.91773	Trans
LOC100130476	chr6	138144806	138189370	0.000159	5.32085	up	SNTB1	chr8	121550176	121550117	9.75e-06	3.36501	down	0.000181327	-0.917728	Trans
linc-TTC35-1	chr8	109264294	109271716	0.00165841	3.70203	down	HOOK2	chr19	12874382	12874227	0.00082	2.12168	up	0.000181604	-0.917695	Trans
linc-DHX37-4	chr12	127214339	127221919	0.00428188	3.43255	up	THBS1	chr15	39888831	39888890	0.00226541	3.49182	down	0.00018195	-0.917655	Trans
LINC00968-006	chr8	57432718	57472056	0.000741	2.81168	down	ICOSLG	chr21	45642999	45642940	0.00078	2.18158	up	0.000182775	-0.917559	Trans
PLCB1-IT1-001	chr20	8229372	8237564	0.00708441	2.09275	down	STAT5A	chr17	40463483	40463542	0.00151133	2.11819	up	0.000183646	-0.917459	Trans
RP11-212I21.4-001	chr16	55572112	55575939	0.000679	2.11883	up	GAS1	chr9	89559953	89559894	0.000157	4.90664	down	0.00018382	-0.917439	Trans
linc-TAGAP-1	chr6	160007988	160015671	2.43e-06	5.09889	up	C2CD4A	chr15	62362975	62363034	0.0034167	2.14053	down	0.000184203	-0.917395	Trans
LINC00944-002	chr12	127232602	127256902	0.00584893	2.57084	up	SLC6A9	chr1	44462221	44462162	0.00569112	3.80927	down	0.00018477	-0.91733	Trans
FR108880	chr6	26172302	26175512	4.93e-05	3.30928	up	G0S2	chr1	209849597	209849656	0.000305	2.84319	down	0.000185688	-0.917224	Trans
linc-C20orf111-BP	chr20	42839626	42855166	0.000499	2.0189	up	ABLIM1	chr10	116190950	116190891	0.000135	1.76539	down	0.000185803	-0.917211	Trans
linc-DHX37-4	chr12	127214339	127221919	0.00428188	3.43255	up	OSR1	chr2	19551696	19551637	0.00202361	5.7937	down	0.000185947	-0.917195	Trans
AC003991.3-003	chr7	87873088	87921648	0.00382158	4.27439	down	TNFRSF18	chr1	1140761	1139819	0.0014708	4.59163	up	0.000185989	-0.91719	Trans
C15orf37	chr15	80215112	80217196	0.00559755	2.07384	up	TRAM2	chr6	52362614	52362555	0.000592	2.18163	down	0.000185999	-0.917189	Trans
NKX3-1	chr8	23536205	23540434	0.000549	3.92771	up	ZSCAN5A	chr19	56732987	56732928	0.000727	2.1409	down	0.000186061	-0.917182	Trans
RP11-182I10.3-002	chr1	65445260	65468159	0.00439345	2.17307	up	CCL5	chr17	34199391	34199332	0.000317	3.07062	down	0.000186761	-0.917102	Trans
FR018579	chr10	63664416	63664655	0.0112666	2.3179	down	TNFSF8	chr9	117666194	117666135	5.86e-05	6.0843	up	0.000186982	-0.917077	Trans
FR373416	chr12	56733917	56734192	0.00130397	3.15198	down	LOC100130560	chr15	90910744	90910803	0.000238	2.26748	up	0.000187125	-0.91706	Trans
LINC00944-002	chr12	127232602	127256902	0.00584893	2.57084	up	VMP1	chr17	57917858	57917917	0.000291	2.0621	down	0.000187594	-0.917007	Trans
linc-TAGAP-1	chr6	160007988	160015671	2.43e-06	5.09889	up	LOXL4	chr10	100007805	100007746	0.00641427	3.27599	down	0.000187706	-0.916994	Trans
linc-TRIM29-3	chr11	121899038	121908990	0.000903	2.01329	up	SERPINE2	chr2	224842295	224840597	8.63e-05	2.30204	down	0.000188189	-0.91694	Trans
FR319944	chr21	36314113	36317337	0.0138054	2.43001	down	C2orf89	chr2	85049013	85048954	0.0037204	2.63682	up	0.00018973	-0.916766	Trans
TNFRSF10B	chr8	22877647	22926700	0.000539	2.14494	up	CCL2	chr17	32584050	32584109	0.000133	2.67658	down	0.000190463	-0.916683	Trans
linc-TAGAP-1	chr6	160007988	160015671	2.43e-06	5.09889	up	KDELR3	chr22	38877404	38877463	0.000347	2.27444	down	0.000191086	-0.916613	Trans
linc-ZNF366-5	chr5	71870012	71876804	0.00664658	5.1051	up	IBSP	chr4	88731881	88732537	0.000866	5.65063	down	0.000191126	-0.916609	Trans
LINC00944-002	chr12	127232602	127256902	0.00584893	2.57084	up	CYTIP	chr2	158272226	158272167	0.000237	11.8559	down	0.000191856	-0.916527	Trans
linc-TRIM29-3	chr11	121899038	121908990	0.000903	2.01329	up	HAS2	chr8	122626146	122626087	0.00141588	2.65854	down	0.000191873	-0.916525	Trans
linc-JAK1-2	chr1	65437907	65510206	0.0010563	2.18896	up	THBS2	chr6	169615960	169615901	8.57e-05	3.07752	down	0.000193746	-0.916317	Trans
linc-JAK1-2	chr1	65437907	65510206	0.0010563	2.18896	up	THBS2	chr6	169615960	169615901	8.57e-05	3.07752	down	0.000193746	-0.916317	Trans
FR169184	chr14	103589778	103592874	0.0013263	2.00615	up	ZNF503	chr10	77158823	77158764	0.00242759	1.517	down	0.000193826	-0.916308	Trans
CXCL1	chr4	74735108	74737019	4.92e-05	2.64168	down	PATL2	chr15	44958077	44958018	0.00122884	2.04987	up	0.00019459	-0.916224	Trans
linc-TAGAP-1	chr6	160007988	160015671	2.43e-06	5.09889	up	PTPN13	chr4	87735935	87735994	0.00133982	2.3486	down	0.000195139	-0.916163	Trans
FR108880	chr6	26172302	26175512	4.93e-05	3.30928	up	MMP1	chr11	102660756	102660697	0.000551	4.1826	down	0.000195537	-0.916119	Trans
linc-DHX37-4	chr12	127215097	127221919	0.000667	3.15933	up	FTH1	chr11	61732335	61732276	0.000282	1.88243	down	0.000196333	-0.916032	Trans
linc-DHX37-4	chr12	127215097	127221919	0.000667	3.15933	up	FTH1	chr11	61732335	61732276	0.000282	1.88243	down	0.000196333	-0.916032	Trans
RP11-356I2.4-006	chr6	138175999	138179185	0.000166	6.64016	up	TNFAIP6	chr2	152226595	152226654	0.000155	3.76752	down	0.00019704	-0.915954	Trans
RP11-662I13.2-001	chr12	25102097	25113092	0.0121362	2.19017	up	PLXNA4	chr7	131825547	131825488	0.018029	1.43914	down	0.000197257	-0.91593	Trans
CSF3	chr17	38171613	38174066	0.000603	4.94442	down	N4BP2L1	chr13	32977136	32977077	0.000645	2.17191	up	0.00019749	-0.915905	Trans
LINC00968-006	chr8	57432718	57472056	0.000741	2.81168	down	PPP1R32	chr11	61254699	61257299	0.00154424	2.49996	up	0.000197496	-0.915904	Trans
linc-JAK1-2	chr1	65437907	65510206	0.000839	2.36864	up	CCL5	chr17	34199391	34199332	0.000317	3.07062	down	0.00019831	-0.915815	Trans
linc-JAK1-2	chr1	65437907	65510206	0.000839	2.36864	up	CCL5	chr17	34199391	34199332	0.000317	3.07062	down	0.00019831	-0.915815	Trans
CXCL1	chr4	74735108	74737019	4.92e-05	2.64168	down	PTGIR	chr19	47123962	47123903	0.00418248	2.76432	up	0.00019884	-0.915758	Trans
C15orf37	chr15	80215112	80217196	0.00559755	2.07384	up	PRICKLE1	chr12	42853269	42853210	6.09e-05	2.75199	down	0.000199093	-0.91573	Trans
SERPINE2	chr2	224839764	224896195	1.42e-05	2.31569	down	HEXIM2	chr17	43247340	43247399	0.00321366	2.04929	up	0.000199414	-0.915695	Trans
linc-TRIM29-3	chr11	121899038	121908990	0.000903	2.01329	up	PRICKLE1	chr12	42853269	42853210	6.09e-05	2.75199	down	0.000199906	-0.915642	Trans
TNFRSF10B	chr8	22877647	22926700	0.000539	2.14494	up	TNFAIP6	chr2	152226595	152226654	0.000155	3.76752	down	0.00020111	-0.915512	Trans
SERPINE2	chr2	224839764	224896195	1.42e-05	2.31569	down	HSPA1B	chr6	31797870	31797929	0.000752	2.9895	up	0.000202797	-0.915331	Trans
linc-DHX37-4	chr12	127214339	127221919	0.00428188	3.43255	up	GAS1	chr9	89559953	89559894	0.000157	4.90664	down	0.000203032	-0.915305	Trans
LINC00910-003	chr17	41463231	41466567	0.00404779	3.73319	up	CH25H	chr10	90965860	90965801	0.000127	2.19184	down	0.000203697	-0.915234	Trans
PLCB1-IT1-001	chr20	8229372	8237564	0.00708441	2.09275	down	NKX3-1	chr8	23538095	23538036	0.00101821	3.45833	up	0.000204185	-0.915182	Trans
FR108880	chr6	26172302	26175512	4.93e-05	3.30928	up	LMCD1	chr3	8609688	8609747	0.00125278	2.34413	down	0.000204552	-0.915143	Trans
CTD-2319I12.1-008	chr17	58160961	58162762	0.000569	4.03195	down	HSPA1B	chr6	31797870	31797929	0.000752	2.9895	up	0.000205115	-0.915083	Trans
TNFRSF10B	chr8	22877647	22926700	0.000539	2.14494	up	G0S2	chr1	209849597	209849656	0.000305	2.84319	down	0.00020536	-0.915057	Trans
AC005682.8-001	chr7	22928990	22980809	0.00271069	4.08788	up	HMOX1	chr22	35790122	35790181	7.92e-05	2.49794	down	0.00020644	-0.914943	Trans
linc-ZNF366-5	chr5	71817326	71956514	0.00958122	2.70692	up	IL6	chr7	22769363	22769422	8.34e-06	4.98158	down	0.000207689	-0.914811	Trans
FR342398	chr20	8863448	8863658	0.00233767	2.97798	down	ADORA2A	chr22	24829457	24829516	1.48e-05	2.63383	up	0.00020968	-0.914602	Trans
MT1L	chr16	56651372	56652730	0.0205745	2.43345	up	FABP5	chr8	82195741	82196134	0.016591	2.14607	down	0.000210005	-0.914568	Trans
RP11-662I13.2-001	chr12	25102097	25113092	0.0121362	2.19017	up	CDCP1	chr3	45153600	45152300	0.00660209	2.12879	down	0.00021114	-0.91445	Trans
RP11-356I2.4-006	chr6	138175999	138179185	0.000166	6.64016	up	CSF3	chr17	38173710	38173769	0.000467	6.69991	down	0.000211611	-0.914401	Trans
CTD-2001E22.2-002	chr5	9546402	9549702	0.00781183	2.39381	down	ADORA2A	chr22	24829457	24829516	1.48e-05	2.63383	up	0.000211936	-0.914367	Trans
linc-DHX37-4	chr12	127214339	127221919	0.00428188	3.43255	up	CCDC69	chr5	150561538	150561479	0.00629285	2.31114	down	0.000211992	-0.914361	Trans
BRE-AS1	chr2	28112322	28113981	0.00469834	5.93206	down	N4BP2L1	chr13	32977136	32977077	0.000645	2.17191	up	0.000212546	-0.914304	Trans
FR319944	chr21	36314113	36317337	0.0138054	2.43001	down	CD34	chr1	208062091	208062032	0.0188778	1.36458	up	0.000213299	-0.914226	Trans
RP11-662I13.2-001	chr12	25102097	25113092	0.0121362	2.19017	up	THBS1	chr15	39888831	39888890	0.00226541	3.49182	down	0.00021446	-0.914106	Trans
linc-TAGAP-2	chr6	160060338	160061133	0.00717685	3.01834	up	STXBP6	chr14	25288249	25281886	0.00792851	1.43526	down	0.000214698	-0.914082	Trans
TNFRSF10B	chr8	22877647	22926700	0.000539	2.14494	up	LOC100129171	chr2	224854629	224854570	0.000294	3.06837	down	0.000214866	-0.914064	Trans
linc-TTC35-1	chr8	109264294	109271716	0.00165841	3.70203	down	HSPA1A	chr6	31785491	31785550	0.000344	3.01576	up	0.000215237	-0.914026	Trans
WISP1	chr8	134203281	134243932	0.000126	5.31328	down	PHLDA2	chr11	2949755	2949696	0.000228	3.30106	up	0.000215665	-0.913982	Trans
RP11-48B3.4-001	chr8	81453535	81455339	0.0399274	2.46302	up	C7orf74	chr7	106300047	106299988	0.00602687	2.23445	down	0.000216951	-0.913851	Trans
linc-ZNF366-5	chr5	71817326	71956514	0.00958122	2.70692	up	FTH1	chr11	61732335	61732276	0.000282	1.88243	down	0.00021725	-0.91382	Trans
linc-JAK1-2	chr1	65437907	65510206	0.0010563	2.18896	up	DDIT4L	chr4	101107139	101107080	0.00528771	3.66544	down	0.000218132	-0.913731	Trans
linc-JAK1-2	chr1	65437907	65510206	0.0010563	2.18896	up	DDIT4L	chr4	101107139	101107080	0.00528771	3.66544	down	0.000218132	-0.913731	Trans
CTD-2319I12.1-008	chr17	58160961	58162762	0.000569	4.03195	down	HSPA1A	chr6	31785491	31785550	0.000344	3.01576	up	0.000218932	-0.91365	Trans
linc-TRIO-5	chr5	10564449	10657959	0.0191724	3.12164	up	MS4A7	chr11	60163279	60163338	0.00342808	4.75292	down	0.000219313	-0.913611	Trans
WISP1	chr8	134203281	134243932	0.000126	5.31328	down	HSPA1A	chr6	31785491	31785550	0.000344	3.01576	up	0.000219773	-0.913564	Trans
linc-DHX37-4	chr12	127215097	127221919	0.000667	3.15933	up	LMCD1	chr3	8609688	8609747	0.00125278	2.34413	down	0.000219881	-0.913554	Trans
linc-DHX37-4	chr12	127215097	127221919	0.000667	3.15933	up	LMCD1	chr3	8609688	8609747	0.00125278	2.34413	down	0.000219881	-0.913554	Trans
WISP1	chr8	134203281	134243932	0.000126	5.31328	down	GPX3	chr5	150407032	150407091	0.00325956	2.73217	up	0.000220788	-0.913462	Trans
RP11-442H21.2-001	chr10	74034673	74035738	0.000724	2.09467	down	ABTB2	chr11	34172801	34172742	0.000366	2.39036	up	0.000221326	-0.913408	Trans
linc-DHX37-4	chr12	127215097	127221919	0.000667	3.15933	up	LBP	chr20	36993369	36995434	0.000476	10.3011	down	0.000221329	-0.913408	Trans
linc-DHX37-4	chr12	127215097	127221919	0.000667	3.15933	up	LBP	chr20	36993369	36995434	0.000476	10.3011	down	0.000221329	-0.913408	Trans
linc-ZNF366-5	chr5	71817326	71956514	0.00958122	2.70692	up	APBB1IP	chr10	26789908	26789967	0.000515	2.79447	down	0.000221682	-0.913372	Trans
linc-FCN1-2	chr9	138096567	138129443	0.00722932	2.46654	up	RHOB	chr2	20648584	20648643	0.000331	2.49203	down	0.00022214	-0.913326	Trans
LOC100130476	chr6	138144806	138189370	0.000159	5.32085	up	SERPINE2	chr2	224842295	224840597	8.63e-05	2.30204	down	0.000222406	-0.9133	Trans
RP5-1148A21.3-001	chr6	64280910	64282313	0.00236989	2.62108	up	ZSCAN5A	chr19	56732987	56732928	0.000727	2.1409	down	0.00022276	-0.913264	Trans
PLCB1-IT1-001	chr20	8229372	8237564	0.00708441	2.09275	down	TNFSF8	chr9	117666194	117666135	5.86e-05	6.0843	up	0.000223233	-0.913217	Trans
SPECC1L-ADORA2A	chr22	24666784	24838328	4.18e-05	2.7965	up	STEAP4	chr7	87907978	87907919	0.00226302	4.54697	down	0.000223258	-0.913214	Trans
AC009133.20-001	chr16	29820250	29831687	0.000222	3.55442	up	PRKD1	chr14	30046087	30046028	0.000836	2.11071	down	0.000223453	-0.913195	Trans
FR186324	chr2	74443681	74444664	0.00766914	2.0964	down	NEK10	chr3	27152608	27152549	0.00144516	2.21345	up	0.000223943	-0.913146	Trans
WISP1	chr8	134203281	134243932	0.000126	5.31328	down	ABTB2	chr11	34172801	34172742	0.000366	2.39036	up	0.000224679	-0.913073	Trans
LOC100130476	chr6	138144806	138189370	0.000159	5.32085	up	LOC100129171	chr2	224854629	224854570	0.000294	3.06837	down	0.000226631	-0.912879	Trans
SERPINE2	chr2	224839764	224896195	1.42e-05	2.31569	down	HCST	chr19	36395060	36395119	0.00449579	2.01966	up	0.000228191	-0.912726	Trans
SERPINE2	chr2	224839764	224896195	1.42e-05	2.31569	down	ABTB2	chr11	34172801	34172742	0.000366	2.39036	up	0.000228219	-0.912723	Trans
linc-ZNF366-5	chr5	71870012	71876804	0.00664658	5.1051	up	RNU4ATAC	chr2	122288790	122288849	4.52e-05	7.05987	down	0.000228222	-0.912723	Trans
linc-SCYL1-2	chr11	65222664	65234212	0.00296838	2.56459	up	C10orf90	chr10	128113805	128113746	0.00144709	3.84568	down	0.000229347	-0.912612	Trans
CXCL1	chr4	74735108	74737019	4.92e-05	2.64168	down	CDKN2B	chr9	22009038	22008979	0.00466988	2.414	up	0.000229405	-0.912607	Trans
NKX3-1	chr8	23536205	23540434	0.000549	3.92771	up	AREG	chr4	75320518	75320577	0.00111448	3.79781	down	0.000230432	-0.912506	Trans
FR108880	chr6	26172302	26175512	4.93e-05	3.30928	up	TNFAIP6	chr2	152226595	152226654	0.000155	3.76752	down	0.000231226	-0.912429	Trans
LINC00944-003	chr12	127236887	127256808	0.011261	2.12117	up	LXN	chr3	158384375	158384316	0.000268	2.82801	down	0.00023206	-0.912348	Trans
CXCL1	chr4	74735108	74737019	4.92e-05	2.64168	down	HCST	chr19	36395060	36395119	0.00449579	2.01966	up	0.0002323	-0.912325	Trans
linc-SCYL1-2	chr11	65222664	65234212	0.00296838	2.56459	up	CSF3	chr17	38173710	38173769	0.000467	6.69991	down	0.000232698	-0.912286	Trans
NKX3-1	chr8	23536205	23540434	0.000549	3.92771	up	KDELR3	chr22	38877404	38877463	0.000347	2.27444	down	0.00023344	-0.912214	Trans
linc-ZNF366-5	chr5	71817326	71956514	0.00958122	2.70692	up	CCL7	chr17	32598800	32598859	0.00146763	4.30761	down	0.000233987	-0.912161	Trans
linc-USP24-2	chr1	56797823	56840926	0.0023524	2.18367	up	FTH1	chr11	61732335	61732276	0.000282	1.88243	down	0.000236417	-0.911928	Trans
PRLR	chr5	35048860	35118224	0.0015011	3.46442	up	RNU4ATAC	chr2	122288790	122288849	4.52e-05	7.05987	down	0.000236509	-0.911919	Trans
RP11-212I21.4-001	chr16	55572112	55575939	0.000679	2.11883	up	SPTLC3	chr20	13055000	13055059	0.00063	2.01983	down	0.000238483	-0.911731	Trans
RP11-356I2.4-006	chr6	138175999	138179185	0.000166	6.64016	up	LBP	chr20	36993369	36995434	0.000476	10.3011	down	0.000238852	-0.911696	Trans
LINC00473	chr6	166352947	166401527	0.0185629	2.48389	down	NKX3-1	chr8	23538095	23538036	0.00101821	3.45833	up	0.000239147	-0.911668	Trans
FR014741	chr20	8284481	8284688	0.0154807	2.70533	down	HCST	chr19	36395060	36395119	0.00449579	2.01966	up	0.000239366	-0.911647	Trans
RP1-197B17.3-004	chr12	48112941	48122986	0.0109222	3.63557	up	LBP	chr20	36993369	36995434	0.000476	10.3011	down	0.000239774	-0.911608	Trans
linc-TRIO-5	chr5	10564449	10657959	0.0191724	3.12164	up	AGAP1	chr2	236706430	236706489	0.00165506	1.91924	down	0.000239799	-0.911606	Trans
linc-DHX37-4	chr12	127215097	127221919	0.000667	3.15933	up	CCL8	chr17	32648102	32648161	0.000248	17.2403	down	0.000240393	-0.911549	Trans
linc-DHX37-4	chr12	127215097	127221919	0.000667	3.15933	up	CCL8	chr17	32648102	32648161	0.000248	17.2403	down	0.000240393	-0.911549	Trans
RP11-326F20.5-002	chr9	33166973	33179708	0.00183724	2.53983	up	ANKRD1	chr10	92672621	92672562	0.00053	4.93414	down	0.000241753	-0.911421	Trans
AC073641.2-001	chr2	224830418	224832423	0.00249268	3.84209	down	PATL2	chr15	44958077	44958018	0.00122884	2.04987	up	0.000241915	-0.911406	Trans
LOC100130476	chr6	138144806	138189370	0.000159	5.32085	up	CXCL12	chr10	44871424	44871365	0.000238	2.48654	down	0.000242025	-0.911396	Trans
linc-TTC35-1	chr8	109264294	109271716	0.00165841	3.70203	down	LOC100130476	chr6	138188782	138187966	0.000196	9.08383	up	0.000242093	-0.911389	Trans
linc-ZNF366-5	chr5	71817326	71956514	0.00958122	2.70692	up	CCL2	chr17	32584050	32584109	0.000133	2.67658	down	0.000242195	-0.911379	Trans
RP11-356I2.4-006	chr6	138175999	138179185	0.000166	6.64016	up	GAS1	chr9	89559953	89559894	0.000157	4.90664	down	0.000242348	-0.911365	Trans
C15orf37	chr15	80215112	80217196	0.00559755	2.07384	up	CXCL12	chr10	44871424	44871365	0.000238	2.48654	down	0.00024235	-0.911365	Trans
linc-SCYL1-2	chr11	65222664	65234212	0.00296838	2.56459	up	DIO2	chr14	80669608	80669549	0.00557035	4.01172	down	0.000244118	-0.911199	Trans
linc-DHX37-4	chr12	127215097	127221919	0.000667	3.15933	up	IL8	chr4	74609265	74609324	0.00036	4.05852	down	0.000244351	-0.911177	Trans
linc-DHX37-4	chr12	127215097	127221919	0.000667	3.15933	up	IL8	chr4	74609265	74609324	0.00036	4.05852	down	0.000244351	-0.911177	Trans
linc-USP24-2	chr1	56797823	56840926	0.0023524	2.18367	up	VGLL3	chr3	86987218	86987159	0.00130796	4.75168	down	0.000244679	-0.911147	Trans
C15orf37	chr15	80215112	80217196	0.00559755	2.07384	up	CXCL1	chr4	74736850	74736909	0.000106	3.13822	down	0.000244727	-0.911142	Trans
linc-DHX37-4	chr12	127215097	127221919	0.000624	2.72516	up	CSF3	chr17	38173710	38173769	0.000467	6.69991	down	0.000246368	-0.910989	Trans
linc-DHX37-4	chr12	127215097	127221919	0.000624	2.72516	up	CSF3	chr17	38173710	38173769	0.000467	6.69991	down	0.000246368	-0.910989	Trans
CD274	chr9	5450502	5470567	0.0168577	2.31908	up	JAG1	chr20	10619120	10619061	0.0112547	2.2534	down	0.000246639	-0.910964	Trans
RP11-589P10.5-001	chr17	6897961	6898508	0.00452319	2.01085	up	FAM102B	chr1	109171389	109172231	0.00175491	2.06003	down	0.000247222	-0.91091	Trans
linc-DGCR6-1	chr22	18848963	18851914	0.0216158	2.42702	up	CXCL2	chr4	74963044	74962985	0.0279437	1.85979	down	0.000247337	-0.9109	Trans
linc-ZNF366-5	chr5	71817326	71956514	0.00958122	2.70692	up	AREG	chr4	75320518	75320577	0.00111448	3.79781	down	0.000247891	-0.910848	Trans
linc-DHX37-4	chr12	127215097	127221919	0.000624	2.72516	up	ZNF180	chr19	44980178	44980119	0.0121182	2.39667	down	0.000248292	-0.910811	Trans
linc-DHX37-4	chr12	127215097	127221919	0.000624	2.72516	up	ZNF180	chr19	44980178	44980119	0.0121182	2.39667	down	0.000248292	-0.910811	Trans
linc-DHX37-4	chr12	127215097	127221919	0.000624	2.72516	up	TNFAIP6	chr2	152226595	152226654	0.000155	3.76752	down	0.000248375	-0.910804	Trans
linc-DHX37-4	chr12	127215097	127221919	0.000624	2.72516	up	TNFAIP6	chr2	152226595	152226654	0.000155	3.76752	down	0.000248375	-0.910804	Trans
LOC100130476	chr6	138144806	138189370	0.000159	5.32085	up	IL8	chr4	74609265	74609324	0.00036	4.05852	down	0.0002497	-0.910681	Trans
linc-TTC35-1	chr8	109264294	109271716	0.00165841	3.70203	down	NHLH1	chr1	160342027	160342086	0.000987	2.90417	up	0.000250278	-0.910628	Trans
LOC100130476	chr6	138144806	138189370	0.000159	5.32085	up	CCL7	chr17	32598800	32598859	0.00146763	4.30761	down	0.000250578	-0.910601	Trans
FR039099	chr8	41119481	41120001	0.00110655	2.55009	down	N4BP2L1	chr13	32977136	32977077	0.000645	2.17191	up	0.00025092	-0.910569	Trans
linc-ZNF366-5	chr5	71817326	71956514	0.00958122	2.70692	up	G0S2	chr1	209849597	209849656	0.000305	2.84319	down	0.000251624	-0.910505	Trans
FR039099	chr8	41119481	41120001	0.00110655	2.55009	down	MRGPRX3	chr11	18159455	18159514	0.000552	8.41771	up	0.0002526	-0.910416	Trans
LINC00968-003	chr8	57432874	57472243	0.000112	2.68464	down	N4BP2L1	chr13	32977136	32977077	0.000645	2.17191	up	0.000252678	-0.910409	Trans
TRIB2	chr2	12856997	12882858	0.00534865	2.03668	down	VAMP1	chr12	6575075	6575016	2.01e-05	2.25978	up	0.000254646	-0.91023	Trans
LINC00944-004	chr12	127236710	127245591	0.0134287	2.11604	up	THBS1	chr15	39888831	39888890	0.00226541	3.49182	down	0.000255382	-0.910163	Trans
SPECC1L-ADORA2A	chr22	24666784	24838328	4.18e-05	2.7965	up	PLCB1	chr20	8755212	8755271	0.00246464	2.42427	down	0.000255413	-0.91016	Trans
linc-SCYL1-2	chr11	65222664	65234212	0.00296838	2.56459	up	ZSCAN5A	chr19	56732987	56732928	0.000727	2.1409	down	0.000255687	-0.910136	Trans
TNFRSF10B	chr8	22877647	22926700	0.000539	2.14494	up	TNC	chr9	117783369	117783310	0.00195854	2.02985	down	0.000256332	-0.910077	Trans
linc-TAGAP-1	chr6	160007988	160015671	2.43e-06	5.09889	up	C13orf33	chr13	31499299	31499358	0.00131569	2.21343	down	0.000256393	-0.910072	Trans
linc-JAK1-2	chr1	65437907	65510206	0.000839	2.36864	up	HMOX1	chr22	35790122	35790181	7.92e-05	2.49794	down	0.000256421	-0.910069	Trans
linc-JAK1-2	chr1	65437907	65510206	0.000839	2.36864	up	HMOX1	chr22	35790122	35790181	7.92e-05	2.49794	down	0.000256421	-0.910069	Trans
linc-DHX37-4	chr12	127215097	127221919	0.000624	2.72516	up	TRAM2	chr6	52362614	52362555	0.000592	2.18163	down	0.000256693	-0.910045	Trans
linc-DHX37-4	chr12	127215097	127221919	0.000624	2.72516	up	TRAM2	chr6	52362614	52362555	0.000592	2.18163	down	0.000256693	-0.910045	Trans
RP11-356I2.4-006	chr6	138175999	138179185	0.000166	6.64016	up	CCL7	chr17	32598800	32598859	0.00146763	4.30761	down	0.000257875	-0.909938	Trans
RP5-1148A21.3-001	chr6	64280910	64282313	0.00236989	2.62108	up	CXCL12	chr10	44871424	44871365	0.000238	2.48654	down	0.000258241	-0.909906	Trans
FR264384	chr9	2653919	2654254	0.010266	2.67233	down	CD83	chr6	14136689	14136748	0.00224898	2.7274	up	0.000258607	-0.909873	Trans
linc-DHX37-4	chr12	127214339	127221919	0.00428188	3.43255	up	CH25H	chr10	90965860	90965801	0.000127	2.19184	down	0.000258712	-0.909863	Trans
linc-TAGAP-1	chr6	160007988	160015671	2.43e-06	5.09889	up	GAS1	chr9	89559953	89559894	0.000157	4.90664	down	0.00026028	-0.909723	Trans
linc-TTC35-1	chr8	109264294	109271716	0.00165841	3.70203	down	POPDC2	chr3	119367412	119367353	0.0158523	2.04252	up	0.00026118	-0.909643	Trans
NKX3-1	chr8	23536205	23540434	0.000549	3.92771	up	IL8	chr4	74609265	74609324	0.00036	4.05852	down	0.000261672	-0.909599	Trans
FR018579	chr10	63664416	63664655	0.0112666	2.3179	down	SLC6A13	chr12	368339	368280	0.00828957	4.31493	up	0.00026282	-0.909497	Trans
AC073641.2-001	chr2	224830418	224832423	0.00249268	3.84209	down	PHLDA2	chr11	2949755	2949696	0.000228	3.30106	up	0.000263152	-0.909468	Trans
CSF3	chr17	38171613	38174066	0.000603	4.94442	down	PHLDA2	chr11	2949755	2949696	0.000228	3.30106	up	0.00026354	-0.909434	Trans
TNFRSF10B	chr8	22877647	22926700	0.000539	2.14494	up	TGM2	chr20	36757912	36757853	0.000417	12.1954	down	0.00026416	-0.909379	Trans
RP11-356I2.4-006	chr6	138175999	138179185	0.000166	6.64016	up	ACSL4	chrX	108885329	108885270	0.00260841	2.16525	down	0.00026472	-0.90933	Trans
SERPINE2	chr2	224839764	224896195	1.42e-05	2.31569	down	TNFRSF18	chr1	1140761	1139819	0.0014708	4.59163	up	0.000264728	-0.909329	Trans
linc-TRIM29-3	chr11	121899038	121908990	0.000903	2.01329	up	CYTIP	chr2	158272226	158272167	0.000237	11.8559	down	0.00026474	-0.909328	Trans
ALDH1L2	chr12	105413561	105478341	0.00371845	2.168	down	NHLH1	chr1	160342027	160342086	0.000987	2.90417	up	0.00026474	-0.909328	Trans
RP11-212I21.4-001	chr16	55572112	55575939	0.000679	2.11883	up	CXCL1	chr4	74736850	74736909	0.000106	3.13822	down	0.000264839	-0.909319	Trans
linc-WDR7-7	chr18	52559874	52562337	0.00506939	2.59294	down	TIAM2	chr6	155578174	155578233	0.000642	2.15415	up	0.000265488	-0.909262	Trans
linc-DHX37-4	chr12	127214339	127221919	0.00428188	3.43255	up	CYTIP	chr2	158272226	158272167	0.000237	11.8559	down	0.000265995	-0.909217	Trans
linc-DHX37-4	chr12	127214339	127221919	0.00428188	3.43255	up	C6orf132	chr6	42096495	42096436	0.00758548	2.11521	down	0.000266504	-0.909173	Trans
RP11-212I21.4-001	chr16	55572112	55575939	0.000679	2.11883	up	SNTB1	chr8	121550176	121550117	9.75e-06	3.36501	down	0.000266973	-0.909132	Trans
linc-SKA3-3	chr13	21876591	21922860	0.001	2.23305	down	TNFRSF10B	chr8	22877835	22877776	0.00109543	2.03575	up	0.000267448	-0.90909	Trans
linc-DHX37-4	chr12	127214339	127221919	0.00428188	3.43255	up	EHD3	chr2	31490569	31490628	0.00113454	2.64788	down	0.000268382	-0.909009	Trans
FR353987	chr6	14135793	14136072	0.00656471	2.72324	up	HTR2A	chr13	47407996	47407937	0.000751	2.42431	down	0.000271323	-0.908753	Trans
LINC00944-003	chr12	127236887	127256808	0.011261	2.12117	up	CYR61	chr1	86048953	86049012	0.0193251	3.22681	down	0.000271385	-0.908748	Trans
FR108880	chr6	26172302	26175512	4.93e-05	3.30928	up	FTHL17	chrX	31089993	31089934	0.00373245	2.05676	down	0.0002721	-0.908686	Trans
TNFRSF10B	chr8	22877647	22926700	0.000539	2.14494	up	THBS1	chr15	39888831	39888890	0.00226541	3.49182	down	0.000272235	-0.908674	Trans
LINC00910-003	chr17	41463231	41466567	0.00404779	3.73319	up	GALNTL2	chr3	16269804	16269863	0.00166731	2.13421	down	0.0002724	-0.90866	Trans
FR108880	chr6	26172302	26175512	4.93e-05	3.30928	up	AQPEP	chr5	115363220	115363279	0.0138495	1.90043	down	0.000272479	-0.908653	Trans
linc-TAGAP-1	chr6	160007988	160015671	2.43e-06	5.09889	up	C1orf53	chr1	197876342	197876401	0.000247	2.15796	down	0.000273454	-0.908569	Trans
linc-DHX37-4	chr12	127215097	127221919	0.000667	3.15933	up	EHD3	chr2	31490569	31490628	0.00113454	2.64788	down	0.000275353	-0.908406	Trans
linc-DHX37-4	chr12	127215097	127221919	0.000667	3.15933	up	EHD3	chr2	31490569	31490628	0.00113454	2.64788	down	0.000275353	-0.908406	Trans
linc-CCND3	chr6	42096419	42110415	0.00601828	2.14461	down	LOC100129363	chr15	89196425	89196484	0.00293749	2.47383	up	0.000275498	-0.908394	Trans
FR169184	chr14	103589778	103592874	0.0013263	2.00615	up	CSF3	chr17	38173710	38173769	0.000467	6.69991	down	0.000275826	-0.908366	Trans
RP11-212I21.4-001	chr16	55572112	55575939	0.000679	2.11883	up	ZNF503	chr10	77158823	77158764	0.00242759	1.517	down	0.000277624	-0.908212	Trans
linc-TTC35-1	chr8	109264294	109271716	0.00165841	3.70203	down	ABTB2	chr11	34172801	34172742	0.000366	2.39036	up	0.000277678	-0.908208	Trans
C15orf37	chr15	80215112	80217196	0.00559755	2.07384	up	C10orf90	chr10	128113805	128113746	0.00144709	3.84568	down	0.000277981	-0.908182	Trans
LINC00473-005	chr6	166354077	166401402	0.018438	3.56008	down	PHLDA2	chr11	2949755	2949696	0.000228	3.30106	up	0.000278138	-0.908169	Trans
linc-TRIM29-3	chr11	121899038	121908990	0.000903	2.01329	up	GJA1	chr6	121770327	121770386	0.00172421	2.45052	down	0.000278438	-0.908143	Trans
linc-TAGAP-1	chr6	160007988	160015671	2.43e-06	5.09889	up	RAB27B	chr18	52562268	52562327	0.00705834	2.71922	down	0.000279258	-0.908074	Trans
CSF3	chr17	38171613	38174066	0.000603	4.94442	down	SYNPO2	chr4	119982075	119982134	0.024538	3.42889	up	0.00028063	-0.907958	Trans
BRE-AS1	chr2	28112322	28113981	0.00469834	5.93206	down	ZSCAN12	chr6	28356786	28356727	0.00267127	2.37355	up	0.000280841	-0.90794	Trans
linc-ZNF366-5	chr5	71817326	71956514	0.00958122	2.70692	up	PRICKLE1	chr12	42853269	42853210	6.09e-05	2.75199	down	0.000280919	-0.907933	Trans
CTD-2001E22.2-002	chr5	9546402	9549702	0.00781183	2.39381	down	NINJ1	chr9	95883839	95883780	2.3e-05	2.42854	up	0.000280969	-0.907929	Trans
linc-C20orf111-BP	chr20	42839626	42855166	0.000499	2.0189	up	AREG	chr4	75320518	75320577	0.00111448	3.79781	down	0.000281769	-0.907862	Trans
linc-TRIM29-3	chr11	121899038	121908990	0.000903	2.01329	up	PTPN13	chr4	87735935	87735994	0.00133982	2.3486	down	0.000283097	-0.90775	Trans
linc-USP24-2	chr1	56797823	56840926	0.0023524	2.18367	up	RNU4ATAC	chr2	122288790	122288849	4.52e-05	7.05987	down	0.000283344	-0.907729	Trans
RP5-1148A21.3-001	chr6	64280910	64282313	0.00236989	2.62108	up	CXCL1	chr4	74736850	74736909	0.000106	3.13822	down	0.000283754	-0.907695	Trans
FR108880	chr6	26172302	26175512	4.93e-05	3.30928	up	FTH1	chr11	61732335	61732276	0.000282	1.88243	down	0.000284076	-0.907668	Trans
linc-SCYL1-2	chr11	65222664	65234212	0.00296838	2.56459	up	TRAM2	chr6	52362614	52362555	0.000592	2.18163	down	0.000284633	-0.907622	Trans
LINC00473	chr6	166352947	166401527	0.0185629	2.48389	down	PTGIR	chr19	47123962	47123903	0.00418248	2.76432	up	0.000284721	-0.907614	Trans
linc-C20orf111-BP	chr20	42839626	42855166	0.000499	2.0189	up	PDE4D	chr5	58270613	58270554	0.000349	1.8549	down	0.000284729	-0.907614	Trans
C15orf37	chr15	80215112	80217196	0.00559755	2.07384	up	RNU4ATAC	chr2	122288790	122288849	4.52e-05	7.05987	down	0.000284765	-0.907611	Trans
NKX3-1	chr8	23536205	23540434	0.000549	3.92771	up	CYTIP	chr2	158272226	158272167	0.000237	11.8559	down	0.000284835	-0.907605	Trans
linc-DHX37-4	chr12	127215097	127221919	0.000667	3.15933	up	MMP1	chr11	102660756	102660697	0.000551	4.1826	down	0.000286255	-0.907486	Trans
linc-DHX37-4	chr12	127215097	127221919	0.000667	3.15933	up	MMP1	chr11	102660756	102660697	0.000551	4.1826	down	0.000286255	-0.907486	Trans
RP11-356I2.4-006	chr6	138175999	138179185	0.000166	6.64016	up	SLC5A3	chr21	35478440	35478499	0.00268937	2.04023	down	0.000286438	-0.907471	Trans
linc-JAK1-2	chr1	65437907	65510206	0.0010563	2.18896	up	FZD4	chr11	86656859	86656800	0.000433	2.61591	down	0.000289207	-0.907242	Trans
linc-JAK1-2	chr1	65437907	65510206	0.0010563	2.18896	up	FZD4	chr11	86656859	86656800	0.000433	2.61591	down	0.000289207	-0.907242	Trans
SLC16A7	chr12	60083117	60183635	0.000931	2.34489	down	TIAM2	chr6	155578174	155578233	0.000642	2.15415	up	0.000289423	-0.907224	Trans
LINC00944-002	chr12	127232602	127256902	0.00584893	2.57084	up	CAP2	chr6	17557226	17557285	0.00574312	3.05602	down	0.000289493	-0.907218	Trans
RP5-1148A21.3-001	chr6	64280910	64282313	0.00236989	2.62108	up	HAS2	chr8	122626146	122626087	0.00141588	2.65854	down	0.000289607	-0.907209	Trans
TRIB2	chr2	12856997	12882858	0.00534865	2.03668	down	GPX3	chr5	150407032	150407091	0.00325956	2.73217	up	0.000289941	-0.907181	Trans
linc-USP24-2	chr1	56797823	56840926	0.0023524	2.18367	up	SPTLC3	chr20	13055000	13055059	0.00063	2.01983	down	0.000290275	-0.907154	Trans
FR339600	chr1	72336384	72336624	0.000799	4.80463	up	PLK2	chr5	57750052	57749993	0.000415	2.81271	down	0.0002906	-0.907127	Trans
ALDH1L2	chr12	105413561	105478341	0.00371845	2.168	down	HSPA1A	chr6	31785491	31785550	0.000344	3.01576	up	0.000290864	-0.907105	Trans
FR039099	chr8	41119481	41120001	0.00110655	2.55009	down	IL15RA	chr10	5994720	5994661	0.0094699	2.06837	up	0.000291247	-0.907074	Trans
linc-TRIM29-3	chr11	121899038	121908990	0.000903	2.01329	up	CCDC69	chr5	150561538	150561479	0.00629285	2.31114	down	0.000291607	-0.907044	Trans
LINC00944-002	chr12	127232602	127256902	0.00584893	2.57084	up	C7orf74	chr7	106300047	106299988	0.00602687	2.23445	down	0.000293066	-0.906925	Trans
linc-DHX37-4	chr12	127215097	127221919	0.000624	2.72516	up	GJA1	chr6	121770327	121770386	0.00172421	2.45052	down	0.000293196	-0.906914	Trans
linc-DHX37-4	chr12	127215097	127221919	0.000624	2.72516	up	GJA1	chr6	121770327	121770386	0.00172421	2.45052	down	0.000293196	-0.906914	Trans
C15orf37	chr15	80215112	80217196	0.00559755	2.07384	up	ZSCAN5A	chr19	56732987	56732928	0.000727	2.1409	down	0.000294297	-0.906824	Trans
LINC00473	chr6	166352947	166401527	0.0185629	2.48389	down	LOC389300	chr5	71870072	71870013	0.00504208	3.72825	up	0.000294824	-0.906781	Trans
LINC00473-002	chr6	166322290	166401410	0.0131544	2.28529	down	PTGIR	chr19	47123962	47123903	0.00418248	2.76432	up	0.000297094	-0.906597	Trans
linc-SCYL1-2	chr11	65222664	65234212	0.00296838	2.56459	up	CCL8	chr17	32648102	32648161	0.000248	17.2403	down	0.000297547	-0.90656	Trans
MT1L	chr16	56651372	56652730	0.0205745	2.43345	up	PYCR1	chr17	79890390	79890331	0.00238689	2.00465	down	0.000297744	-0.906544	Trans
FR066129	chr4	74608854	74609068	0.000111	4.32336	down	LOC389300	chr5	71870072	71870013	0.00504208	3.72825	up	0.000297868	-0.906534	Trans
TNFRSF10B	chr8	22877647	22926700	0.000539	2.14494	up	TRAF5	chr1	211548188	211548247	0.00339075	2.47851	down	0.000298049	-0.90652	Trans
linc-TRIM29-3	chr11	121899038	121908990	0.000903	2.01329	up	C10orf90	chr10	128113805	128113746	0.00144709	3.84568	down	0.000298204	-0.906507	Trans
RP11-326F20.5-002	chr9	33166973	33179708	0.00183724	2.53983	up	G0S2	chr1	209849597	209849656	0.000305	2.84319	down	0.000301098	-0.906274	Trans
CTD-2033D15.1-001	chr15	39885781	39886432	0.00273508	4.40942	down	CDKN2B	chr9	22009038	22008979	0.00466988	2.414	up	0.000301742	-0.906223	Trans
linc-C20orf111-BP	chr20	42839626	42855166	0.000499	2.0189	up	ZSCAN5A	chr19	56732987	56732928	0.000727	2.1409	down	0.000302604	-0.906154	Trans
linc-DHX37-4	chr12	127215097	127221919	0.000624	2.72516	up	G0S2	chr1	209849597	209849656	0.000305	2.84319	down	0.000303468	-0.906085	Trans
linc-DHX37-4	chr12	127215097	127221919	0.000624	2.72516	up	G0S2	chr1	209849597	209849656	0.000305	2.84319	down	0.000303468	-0.906085	Trans
FR169184	chr14	103589778	103592874	0.0013263	2.00615	up	CXCL6	chr4	74703368	74703427	0.00165599	2.13694	down	0.000304094	-0.906035	Trans
TNFRSF10B	chr8	22877647	22926700	0.000539	2.14494	up	KDELR3	chr22	38877404	38877463	0.000347	2.27444	down	0.000304801	-0.905979	Trans
linc-DHX37-4	chr12	127215097	127221919	0.000624	2.72516	up	CCL8	chr17	32648102	32648161	0.000248	17.2403	down	0.000306833	-0.905818	Trans
linc-DHX37-4	chr12	127215097	127221919	0.000624	2.72516	up	CCL8	chr17	32648102	32648161	0.000248	17.2403	down	0.000306833	-0.905818	Trans
RP5-1148A21.3-001	chr6	64280910	64282313	0.00236989	2.62108	up	CCL8	chr17	32648102	32648161	0.000248	17.2403	down	0.000307426	-0.905771	Trans
linc-SCYL1-2	chr11	65222664	65234212	0.00296838	2.56459	up	APBB1IP	chr10	26789908	26789967	0.000515	2.79447	down	0.000307533	-0.905763	Trans
RP11-442H21.2-001	chr10	74034673	74035738	0.000724	2.09467	down	HSPA1B	chr6	31797870	31797929	0.000752	2.9895	up	0.00030821	-0.905709	Trans
linc-SCYL1-2	chr11	65222664	65234212	0.00296838	2.56459	up	KDELR3	chr22	38877404	38877463	0.000347	2.27444	down	0.000308253	-0.905706	Trans
linc-FCN1-2	chr9	138096567	138129443	0.00722932	2.46654	up	CCL26	chr7	75401219	75399061	0.0216412	2.2914	down	0.000309628	-0.905598	Trans
linc-DHX37-4	chr12	127215097	127221919	0.000667	3.15933	up	RCAN1	chr21	35889068	35889009	7.09e-06	4.58768	down	0.000309707	-0.905592	Trans
linc-DHX37-4	chr12	127215097	127221919	0.000667	3.15933	up	RCAN1	chr21	35889068	35889009	7.09e-06	4.58768	down	0.000309707	-0.905592	Trans
SERPINE2	chr2	224839764	224896195	1.42e-05	2.31569	down	NKX3-1	chr8	23538095	23538036	0.00101821	3.45833	up	0.000310329	-0.905543	Trans
RUNX1-IT1	chr21	36410232	36411723	0.0204089	4.29518	down	POPDC2	chr3	119367412	119367353	0.0158523	2.04252	up	0.000311178	-0.905476	Trans
linc-SCYL1-2	chr11	65222664	65234212	0.00296838	2.56459	up	ENC1	chr5	73924314	73924255	0.00125513	2.3671	down	0.000311332	-0.905464	Trans
linc-TAGAP-1	chr6	160007988	160015671	2.43e-06	5.09889	up	SERPINE2	chr2	224842295	224840597	8.63e-05	2.30204	down	0.000311567	-0.905446	Trans
linc-TAGAP-1	chr6	159990580	160016234	0.000519	3.43253	up	PTPN13	chr4	87735935	87735994	0.00133982	2.3486	down	0.000312131	-0.905402	Trans
RP11-326F20.5-002	chr9	33166973	33179708	0.00183724	2.53983	up	RNU4ATAC	chr2	122288790	122288849	4.52e-05	7.05987	down	0.000312246	-0.905393	Trans
RP11-662I13.2-001	chr12	25102097	25113092	0.0121362	2.19017	up	VLDLR	chr9	2653897	2653956	0.0404401	1.74332	down	0.000312786	-0.905351	Trans
linc-COG2-2	chr1	230450245	230451789	0.0370669	2.58716	down	HEXIM2	chr17	43247340	43247399	0.00321366	2.04929	up	0.000313247	-0.905315	Trans
FR062961	chr3	51734868	51735103	0.00456033	2.25651	up	ENC1	chr5	73924314	73924255	0.00125513	2.3671	down	0.000314014	-0.905255	Trans
linc-USP24-2	chr1	56797823	56840926	0.0023524	2.18367	up	KCTD15	chr19	34306314	34306373	0.00508172	2.62762	down	0.000314387	-0.905226	Trans
FR039099	chr8	41119481	41120001	0.00110655	2.55009	down	HOOK2	chr19	12874382	12874227	0.00082	2.12168	up	0.000315418	-0.905146	Trans
linc-ZNF366-5	chr5	71870012	71876804	0.00664658	5.1051	up	CPOX	chr3	98298372	98298313	0.00175192	2.95738	down	0.000316009	-0.9051	Trans
linc-TRIM29-3	chr11	121899038	121908990	0.000903	2.01329	up	CCL2	chr17	32584050	32584109	0.000133	2.67658	down	0.000316883	-0.905033	Trans
linc-TRIM29-3	chr11	121899038	121908990	0.000903	2.01329	up	CCL8	chr17	32648102	32648161	0.000248	17.2403	down	0.000317166	-0.905011	Trans
SPECC1L-ADORA2A	chr22	24666784	24838328	4.18e-05	2.7965	up	PLXNA4	chr7	131825547	131825488	0.018029	1.43914	down	0.000317329	-0.904999	Trans
LOC100130476	chr6	138144806	138189370	0.000159	5.32085	up	CYP24A1	chr20	52773988	52773929	7.06e-05	9.64531	down	0.000318157	-0.904935	Trans
linc-WDR7-7	chr18	52559874	52562337	0.00506939	2.59294	down	IFIH1	chr2	163128865	163128806	0.00566219	2.04225	up	0.000318335	-0.904921	Trans
C15orf37	chr15	80215112	80217196	0.00559755	2.07384	up	CPOX	chr3	98298372	98298313	0.00175192	2.95738	down	0.000318509	-0.904908	Trans
linc-TRIM29-3	chr11	121899038	121908990	0.000903	2.01329	up	C2CD4A	chr15	62362975	62363034	0.0034167	2.14053	down	0.00031872	-0.904891	Trans
LOC100130476	chr6	138144806	138189370	0.000159	5.32085	up	CYTIP	chr2	158272226	158272167	0.000237	11.8559	down	0.000319584	-0.904825	Trans
linc-ZNF366-5	chr5	71817326	71956514	0.00958122	2.70692	up	MMP1	chr11	102660756	102660697	0.000551	4.1826	down	0.000319976	-0.904795	Trans
RP11-212I21.4-001	chr16	55572112	55575939	0.000679	2.11883	up	CCL2	chr17	32584050	32584109	0.000133	2.67658	down	0.000321253	-0.904697	Trans
RP11-662I13.2-001	chr12	25102097	25113092	0.0121362	2.19017	up	ZNF423	chr16	49524947	49524888	0.00220988	2.07624	down	0.000323253	-0.904545	Trans
BRE-AS1	chr2	28112322	28113981	0.00469834	5.93206	down	LOC100130560	chr15	90910744	90910803	0.000238	2.26748	up	0.000323267	-0.904544	Trans
FR108880	chr6	26172302	26175512	4.93e-05	3.30928	up	KIAA0226L	chr13	46918965	46918906	0.00217377	3.25118	down	0.000323288	-0.904542	Trans
FR353987	chr6	14135793	14136072	0.00656471	2.72324	up	PKNOX2	chr11	125302956	125303015	0.00136061	2.78812	down	0.000323338	-0.904538	Trans
RP1-197B17.3-004	chr12	48112941	48122986	0.0109222	3.63557	up	THBS1	chr15	39888831	39888890	0.00226541	3.49182	down	0.00032408	-0.904482	Trans
PDK1	chr2	173420696	173463862	0.0259753	2.0947	down	FAM129A	chr1	184760286	184760227	0.00645273	2.07598	up	0.000324234	-0.90447	Trans
TRIB2	chr2	12856997	12882858	0.00534865	2.03668	down	NEK10	chr3	27152608	27152549	0.00144516	2.21345	up	0.000324387	-0.904459	Trans
FR062961	chr3	51734868	51735103	0.00456033	2.25651	up	THBS2	chr6	169615960	169615901	8.57e-05	3.07752	down	0.000324574	-0.904444	Trans
FR324997	chr9	16722142	16722381	0.0265864	2.02204	down	LOC727916	chr6	64281487	64281428	0.0023557	3.41211	up	0.000325987	-0.904337	Trans
linc-TAGAP-1	chr6	159990580	160016234	0.000519	3.43253	up	APBB1IP	chr10	26789908	26789967	0.000515	2.79447	down	0.000326182	-0.904323	Trans
PRLR	chr5	35048860	35118224	0.0015011	3.46442	up	IBSP	chr4	88731881	88732537	0.000866	5.65063	down	0.000326299	-0.904314	Trans
linc-ZNF366-5	chr5	71817326	71956514	0.00958122	2.70692	up	GJA1	chr6	121770327	121770386	0.00172421	2.45052	down	0.000326388	-0.904307	Trans
linc-TTC35-1	chr8	109264294	109271716	0.00165841	3.70203	down	ELOVL7	chr5	60048063	60048004	0.00345186	2.22957	up	0.000326402	-0.904306	Trans
CTD-2033D15.1-001	chr15	39885781	39886432	0.00273508	4.40942	down	HSPA1B	chr6	31797870	31797929	0.000752	2.9895	up	0.000326538	-0.904296	Trans
LINC00968-003	chr8	57432874	57472243	0.000112	2.68464	down	LOC100130476	chr6	138188782	138187966	0.000196	9.08383	up	0.000327794	-0.904201	Trans
linc-DHX37-4	chr12	127214339	127221919	0.00428188	3.43255	up	IL19	chr1	207010307	207010366	0.020702	3.3336	down	0.000328479	-0.904149	Trans
linc-DHX37-4	chr12	127214339	127221919	0.00428188	3.43255	up	CCL8	chr17	32648102	32648161	0.000248	17.2403	down	0.000328816	-0.904124	Trans
linc-DHX37-4	chr12	127214339	127221919	0.00428188	3.43255	up	CDCA7L	chr7	21940556	21940503	0.00905226	2.04498	down	0.000329478	-0.904074	Trans
linc-ZNF366-5	chr5	71817326	71956514	0.00958122	2.70692	up	IBSP	chr4	88731881	88732537	0.000866	5.65063	down	0.000329762	-0.904053	Trans
AC005682.8-001	chr7	22928990	22980809	0.00271069	4.08788	up	IL19	chr1	207010307	207010366	0.020702	3.3336	down	0.000330048	-0.904032	Trans
TNFRSF10B	chr8	22877647	22926700	0.000539	2.14494	up	TENC1	chr12	53457567	53457626	0.00047	2.07933	down	0.000330492	-0.903998	Trans
SPECC1L-ADORA2A	chr22	24666784	24838328	4.18e-05	2.7965	up	LBP	chr20	36993369	36995434	0.000476	10.3011	down	0.000330915	-0.903967	Trans
SPECC1L-ADORA2A	chr22	24666784	24838328	4.18e-05	2.7965	up	VMP1	chr17	57917858	57917917	0.000291	2.0621	down	0.000333169	-0.903799	Trans
linc-ZNF366-5	chr5	71817326	71956514	0.00958122	2.70692	up	KDELR3	chr22	38877404	38877463	0.000347	2.27444	down	0.000333518	-0.903773	Trans
NKX3-1	chr8	23536205	23540434	0.000549	3.92771	up	THBS2	chr6	169615960	169615901	8.57e-05	3.07752	down	0.000334068	-0.903732	Trans
RP11-212I21.4-001	chr16	55572112	55575939	0.000679	2.11883	up	TNC	chr9	117783369	117783310	0.00195854	2.02985	down	0.000334306	-0.903714	Trans
SNORD3A-001	chr17	19091329	19092027	4.55e-05	10.9466	down	HOOK2	chr19	12874382	12874227	0.00082	2.12168	up	0.000334425	-0.903705	Trans
KB-1460A1.5-001	chr8	102179033	102181857	0.0323102	2.14618	up	IL24	chr1	207076757	207076816	0.0099597	4.76067	down	0.000336159	-0.903577	Trans
C15orf37	chr15	80215112	80217196	0.00559755	2.07384	up	LOC100129171	chr2	224854629	224854570	0.000294	3.06837	down	0.000337097	-0.903508	Trans
BRE-AS1	chr2	28112322	28113981	0.00469834	5.93206	down	CCR10	chr17	40831479	40831420	5e-05	2.81236	up	0.000338372	-0.903414	Trans
AC009133.20-001	chr16	29820250	29831687	0.000222	3.55442	up	CC2D2A	chr4	15601242	15601301	0.00017	2.20637	down	0.000338935	-0.903372	Trans
AC009133.20-001	chr16	29820250	29831687	0.000222	3.55442	up	DDIT4L	chr4	101107139	101107080	0.00528771	3.66544	down	0.000339725	-0.903314	Trans
TNFRSF10B	chr8	22877647	22926700	0.000539	2.14494	up	ZSCAN5A	chr19	56732987	56732928	0.000727	2.1409	down	0.00034012	-0.903285	Trans
LOC100130476	chr6	138144806	138189370	0.000159	5.32085	up	GAS1	chr9	89559953	89559894	0.000157	4.90664	down	0.000340213	-0.903279	Trans
linc-USP24-2	chr1	56797823	56840926	0.0023524	2.18367	up	AREG	chr4	75320518	75320577	0.00111448	3.79781	down	0.000340403	-0.903265	Trans
SERPINE2	chr2	224839764	224896195	1.42e-05	2.31569	down	PATL2	chr15	44958077	44958018	0.00122884	2.04987	up	0.00034071	-0.903242	Trans
LINC00473-005	chr6	166354077	166401402	0.018438	3.56008	down	N4BP2L1	chr13	32977136	32977077	0.000645	2.17191	up	0.000341193	-0.903207	Trans
LOC100130476	chr6	138144806	138189370	0.000159	5.32085	up	KDELR3	chr22	38877404	38877463	0.000347	2.27444	down	0.000341293	-0.903199	Trans
CTD-2033D15.1-001	chr15	39885781	39886432	0.00273508	4.40942	down	SLCO5A1	chr8	70585075	70585016	0.000374	3.61231	up	0.00034199	-0.903148	Trans
TNFRSF10B	chr8	22877647	22926700	0.000539	2.14494	up	CYTIP	chr2	158272226	158272167	0.000237	11.8559	down	0.000342037	-0.903145	Trans
FR066129	chr4	74608854	74609068	0.000111	4.32336	down	HCST	chr19	36395060	36395119	0.00449579	2.01966	up	0.000342079	-0.903142	Trans
RUNX1-IT1	chr21	36410232	36411723	0.0204089	4.29518	down	HSPA1A	chr6	31785491	31785550	0.000344	3.01576	up	0.000342256	-0.903129	Trans
NKX3-1	chr8	23536205	23540434	0.000549	3.92771	up	TENC1	chr12	53457567	53457626	0.00047	2.07933	down	0.000342407	-0.903118	Trans
linc-DHX37-4	chr12	127215097	127221919	0.000667	3.15933	up	C6orf132	chr6	42096495	42096436	0.00758548	2.11521	down	0.000345019	-0.902928	Trans
linc-DHX37-4	chr12	127215097	127221919	0.000667	3.15933	up	C6orf132	chr6	42096495	42096436	0.00758548	2.11521	down	0.000345019	-0.902928	Trans
linc-DHX37-4	chr12	127215097	127221919	0.000667	3.15933	up	VMP1	chr17	57917858	57917917	0.000291	2.0621	down	0.00034508	-0.902924	Trans
linc-DHX37-4	chr12	127215097	127221919	0.000667	3.15933	up	VMP1	chr17	57917858	57917917	0.000291	2.0621	down	0.00034508	-0.902924	Trans
FR169184	chr14	103589778	103592874	0.0013263	2.00615	up	TNFAIP6	chr2	152226595	152226654	0.000155	3.76752	down	0.000345941	-0.902861	Trans
FR169184	chr14	103589778	103592874	0.0013263	2.00615	up	SERPINE2	chr2	224842295	224840597	8.63e-05	2.30204	down	0.000346626	-0.902812	Trans
linc-SLC35F5-2	chr2	114579399	114647368	0.00379618	2.17045	up	SEC16B	chr1	177898580	177898521	0.0185611	2.72313	down	0.00034681	-0.902798	Trans
linc-SLC35F5-2	chr2	114579399	114647368	0.00379618	2.17045	up	SEC16B	chr1	177898580	177898521	0.0185611	2.72313	down	0.00034681	-0.902798	Trans
FR108880	chr6	26172302	26175512	4.93e-05	3.30928	up	IL8	chr4	74609265	74609324	0.00036	4.05852	down	0.000347217	-0.902769	Trans
SERPINE2	chr2	224839764	224896195	1.42e-05	2.31569	down	STAT5A	chr17	40463483	40463542	0.00151133	2.11819	up	0.000349935	-0.902573	Trans
linc-DHX37-4	chr12	127214339	127221919	0.00428188	3.43255	up	VGLL3	chr3	86987218	86987159	0.00130796	4.75168	down	0.000350546	-0.90253	Trans
linc-COG2-2	chr1	230450245	230451789	0.0370669	2.58716	down	HCST	chr19	36395060	36395119	0.00449579	2.01966	up	0.000351307	-0.902475	Trans
LINC00944-002	chr12	127232602	127256902	0.00584893	2.57084	up	LXN	chr3	158384375	158384316	0.000268	2.82801	down	0.00035138	-0.90247	Trans
linc-WDR7-7	chr18	52559874	52562337	0.00506939	2.59294	down	NKX3-1	chr8	23538095	23538036	0.00101821	3.45833	up	0.000351668	-0.902449	Trans
linc-USP24-2	chr1	56797823	56840926	0.0023524	2.18367	up	THBS2	chr6	169615960	169615901	8.57e-05	3.07752	down	0.000351964	-0.902428	Trans
FR363590	chr20	56224548	56224982	0.00590121	2.21189	down	VAMP1	chr12	6575075	6575016	2.01e-05	2.25978	up	0.000352167	-0.902414	Trans
linc-JAK1-2	chr1	65437907	65510206	0.0010563	2.18896	up	HMOX1	chr22	35790122	35790181	7.92e-05	2.49794	down	0.000353702	-0.902304	Trans
linc-JAK1-2	chr1	65437907	65510206	0.0010563	2.18896	up	HMOX1	chr22	35790122	35790181	7.92e-05	2.49794	down	0.000353702	-0.902304	Trans
PLCB1-IT1-001	chr20	8229372	8237564	0.00708441	2.09275	down	NINJ1	chr9	95883839	95883780	2.3e-05	2.42854	up	0.000354244	-0.902266	Trans
RP11-212I21.4-001	chr16	55572112	55575939	0.000679	2.11883	up	THBS1	chr15	39888831	39888890	0.00226541	3.49182	down	0.000354788	-0.902227	Trans
linc-ELTD1-2	chr1	79518695	79654137	0.00119545	2.01269	down	PATL2	chr15	44958077	44958018	0.00122884	2.04987	up	0.00035684	-0.902081	Trans
linc-ELTD1-2	chr1	79518695	79654137	0.00119545	2.01269	down	PATL2	chr15	44958077	44958018	0.00122884	2.04987	up	0.00035684	-0.902081	Trans
linc-STK38L	chr12	27274885	27350376	0.0392005	2.46505	up	ACSL4	chrX	108885329	108885270	0.00260841	2.16525	down	0.000357017	-0.902069	Trans
NKX3-1	chr8	23536205	23540434	0.000549	3.92771	up	C1orf53	chr1	197876342	197876401	0.000247	2.15796	down	0.00035718	-0.902057	Trans
linc-TRIO-5	chr5	10564449	10657959	0.0191724	3.12164	up	VMP1	chr17	57917858	57917917	0.000291	2.0621	down	0.000357482	-0.902036	Trans
RP5-1148A21.3-001	chr6	64280910	64282313	0.00236989	2.62108	up	MT2A	chr16	56643332	56643391	0.000206	2.22784	down	0.0003576	-0.902028	Trans
linc-TRIO-5	chr5	10564449	10657959	0.0191724	3.12164	up	TREM1	chr6	41248727	41243938	0.0156448	2.08152	down	0.000358124	-0.901991	Trans
linc-SCYL1-2	chr11	65222664	65234212	0.00296838	2.56459	up	AGMAT	chr1	15900155	15900096	0.0044232	2.109	down	0.000359113	-0.901921	Trans
SPECC1L-ADORA2A	chr22	24666784	24838328	4.18e-05	2.7965	up	SPINK13	chr5	147665702	147665761	0.00175462	2.57701	down	0.000359348	-0.901904	Trans
FR108880	chr6	26172302	26175512	4.93e-05	3.30928	up	RCAN1	chr21	35889068	35889009	7.09e-06	4.58768	down	0.00036043	-0.901828	Trans
SNORD3A-001	chr17	19091329	19092027	4.55e-05	10.9466	down	DDX60L	chr4	169278384	169278328	0.00131475	2.28677	up	0.000361836	-0.90173	Trans
linc-TRIO-5	chr5	10564449	10657959	0.0191724	3.12164	up	KIT	chr4	55569965	55570024	0.00191557	3.20047	down	0.000361873	-0.901727	Trans
linc-WDR7-7	chr18	52559874	52562337	0.00506939	2.59294	down	RSAD2	chr2	7037200	7037259	0.0239926	2.08723	up	0.000362201	-0.901704	Trans
LINC00944-002	chr12	127232602	127256902	0.00584893	2.57084	up	NAMPT	chr7	105913036	105912977	0.000524	1.75381	down	0.000362575	-0.901678	Trans
linc-TAGAP-1	chr6	159990580	160016234	0.000519	3.43253	up	GNA14	chr9	80039044	80038985	0.000652	2.55632	down	0.000364841	-0.90152	Trans
linc-JAK1-2	chr1	65437907	65510206	0.0010563	2.18896	up	CCL2	chr17	32584050	32584109	0.000133	2.67658	down	0.000365532	-0.901472	Trans
linc-JAK1-2	chr1	65437907	65510206	0.0010563	2.18896	up	CCL2	chr17	32584050	32584109	0.000133	2.67658	down	0.000365532	-0.901472	Trans
LINC00968-003	chr8	57432874	57472243	0.000112	2.68464	down	POLR2A	chr17	7417838	7417897	1.47e-06	3.37485	up	0.000365733	-0.901458	Trans
linc-SCYL1-2	chr11	65222664	65234212	0.00296838	2.56459	up	VGLL3	chr3	86987218	86987159	0.00130796	4.75168	down	0.000365859	-0.901449	Trans
FR407458	chr7	100770384	100771815	0.0182464	2.06194	down	MST4	chrX	131209867	131209926	0.00941087	2.56953	up	0.000366217	-0.901424	Trans
CXCL1	chr4	74735108	74737019	4.92e-05	2.64168	down	HEXIM2	chr17	43247340	43247399	0.00321366	2.04929	up	0.000366758	-0.901387	Trans
linc-TAGAP-1	chr6	160007988	160015671	2.43e-06	5.09889	up	NT5DC2	chr3	52561355	52559298	3.57e-05	2.01634	down	0.000366956	-0.901373	Trans
linc-DHX37-4	chr12	127214339	127221919	0.00428188	3.43255	up	KIAA0226L	chr13	46918965	46918906	0.00217377	3.25118	down	0.000367409	-0.901342	Trans
FR363590	chr20	56224548	56224982	0.00590121	2.21189	down	PRDM2	chr1	14151185	14151244	2.45e-05	2.38614	up	0.000367469	-0.901337	Trans
SPECC1L-ADORA2A	chr22	24666784	24838328	4.18e-05	2.7965	up	EHD3	chr2	31490569	31490628	0.00113454	2.64788	down	0.000367899	-0.901308	Trans
linc-TAGAP-1	chr6	159990580	160016234	0.000519	3.43253	up	KCNJ18	chr17	21320339	21320398	0.00225596	2.59918	down	0.00036949	-0.901198	Trans
C15orf37	chr15	80215112	80217196	0.00559755	2.07384	up	MT2A	chr16	56643332	56643391	0.000206	2.22784	down	0.000370826	-0.901106	Trans
CTD-2319I12.1-008	chr17	58160961	58162762	0.000569	4.03195	down	AMIGO2	chr12	47470990	47470931	0.0114003	3.38174	up	0.000371235	-0.901077	Trans
linc-ISLR2-3	chr15	74342346	74346215	0.0247903	2.08956	up	DDIT4L	chr4	101107139	101107080	0.00528771	3.66544	down	0.000371659	-0.901048	Trans
LINC00968-003	chr8	57432874	57472243	0.000112	2.68464	down	NHLH1	chr1	160342027	160342086	0.000987	2.90417	up	0.000372243	-0.901008	Trans
SERPINE2	chr2	224839764	224896195	1.42e-05	2.31569	down	GPX3	chr5	150407032	150407091	0.00325956	2.73217	up	0.000373513	-0.900921	Trans
linc-DHX37-4	chr12	127215097	127221919	0.000667	3.15933	up	IL19	chr1	207010307	207010366	0.020702	3.3336	down	0.000373528	-0.90092	Trans
linc-DHX37-4	chr12	127215097	127221919	0.000667	3.15933	up	IL19	chr1	207010307	207010366	0.020702	3.3336	down	0.000373528	-0.90092	Trans
linc-C20orf111-BP	chr20	42839626	42855166	0.000499	2.0189	up	FOS	chr14	75748214	75748273	0.000276	2.07729	down	0.00037413	-0.900879	Trans
linc-TAGAP-1	chr6	160007988	160015671	2.43e-06	5.09889	up	FOS	chr14	75748214	75748273	0.000276	2.07729	down	0.00037444	-0.900858	Trans
FR018579	chr10	63664416	63664655	0.0112666	2.3179	down	POLR2A	chr17	7417838	7417897	1.47e-06	3.37485	up	0.000375045	-0.900817	Trans
C15orf37	chr15	80215112	80217196	0.00559755	2.07384	up	SNTB1	chr8	121550176	121550117	9.75e-06	3.36501	down	0.000375064	-0.900815	Trans
SPECC1L-ADORA2A	chr22	24666784	24838328	4.18e-05	2.7965	up	IL6	chr7	22769363	22769422	8.34e-06	4.98158	down	0.000375267	-0.900801	Trans
CSF3	chr17	38171613	38174066	0.000603	4.94442	down	TNFRSF18	chr1	1140761	1139819	0.0014708	4.59163	up	0.000376036	-0.900749	Trans
SNORD3A-001	chr17	19091329	19092027	4.55e-05	10.9466	down	GPX3	chr5	150407032	150407091	0.00325956	2.73217	up	0.000376783	-0.900698	Trans
linc-JAK1-2	chr1	65437907	65510206	0.000839	2.36864	up	SERPINB2	chr18	61570202	61570261	0.0015856	4.35753	down	0.000377176	-0.900672	Trans
linc-JAK1-2	chr1	65437907	65510206	0.000839	2.36864	up	SERPINB2	chr18	61570202	61570261	0.0015856	4.35753	down	0.000377176	-0.900672	Trans
linc-DHX37-4	chr12	127215097	127221919	0.000624	2.72516	up	OSR1	chr2	19551696	19551637	0.00202361	5.7937	down	0.000378351	-0.900592	Trans
linc-DHX37-4	chr12	127215097	127221919	0.000624	2.72516	up	OSR1	chr2	19551696	19551637	0.00202361	5.7937	down	0.000378351	-0.900592	Trans
LINC00944-002	chr12	127232602	127256902	0.00584893	2.57084	up	TNFAIP6	chr2	152226595	152226654	0.000155	3.76752	down	0.000379175	-0.900536	Trans
PRLR	chr5	35048860	35118224	0.0015011	3.46442	up	PLEKHA2	chr8	38831317	38831376	0.00258581	3.26846	down	0.000382008	-0.900345	Trans
NKX3-1	chr8	23536205	23540434	0.000549	3.92771	up	SPINK13	chr5	147665702	147665761	0.00175462	2.57701	down	0.000382213	-0.900331	Trans
RP11-212I21.4-001	chr16	55572112	55575939	0.000679	2.11883	up	ZSCAN5A	chr19	56732987	56732928	0.000727	2.1409	down	0.000382395	-0.900319	Trans
LINC00968-003	chr8	57432874	57472243	0.000112	2.68464	down	HSPA1A	chr6	31785491	31785550	0.000344	3.01576	up	0.000382559	-0.900308	Trans
FR169184	chr14	103589778	103592874	0.0013263	2.00615	up	IL8	chr4	74609265	74609324	0.00036	4.05852	down	0.000382817	-0.90029	Trans
HNRNPDL	chr4	83343716	83351378	0.00753389	2.05708	down	PHLDA2	chr11	2949755	2949696	0.000228	3.30106	up	0.0003833	-0.900258	Trans
SERPINE2	chr2	224839764	224896195	1.42e-05	2.31569	down	PRDM2	chr1	14151185	14151244	2.45e-05	2.38614	up	0.000385055	-0.90014	Trans
CTD-2001E22.2-002	chr5	9546402	9549702	0.00781183	2.39381	down	TNFRSF10B	chr8	22877835	22877776	0.00109543	2.03575	up	0.000385055	-0.90014	Trans
linc-DHX37-4	chr12	127215097	127221919	0.000667	3.15933	up	TRAM2	chr6	52362614	52362555	0.000592	2.18163	down	0.000385283	-0.900125	Trans
linc-DHX37-4	chr12	127215097	127221919	0.000667	3.15933	up	TRAM2	chr6	52362614	52362555	0.000592	2.18163	down	0.000385283	-0.900125	Trans
RP11-212I21.4-001	chr16	55572112	55575939	0.000679	2.11883	up	SPINK13	chr5	147665702	147665761	0.00175462	2.57701	down	0.000385668	-0.900099	Trans
LINC00968-003	chr8	57432874	57472243	0.000112	2.68464	down	NINJ1	chr9	95883839	95883780	2.3e-05	2.42854	up	0.000386641	-0.900034	Trans
linc-ZNF366-5	chr5	71870012	71876804	0.00664658	5.1051	up	GAS1	chr9	89559953	89559894	0.000157	4.90664	down	0.000386692	-0.900031	Trans
