# Supplementary material for: (5R)-5-Hydroxytriptolide (LLDT-8) induces substantial epigenetic mediated immune response network changes in fibroblast-like synoviocytes from rheumatoid arthritis patients
Source: Sci Rep. 2019 Aug 1;9:11155. doi: 10.1038/s41598-019-47411-1 (PMC6671973; doi:10.1038/s41598-019-47411-1)
Supplement: Supplementary file 6 — Supp. Table 5 [file 41598_2019_47411_MOESM6_ESM.xlsx]

## Sheet: Sheet1
groups	enrichmentTerm	ListHits	ListTotal	PopHits	PopTotal	p.value	q.value	enrichmentIDs
NONHSAT027946	cytoplasm	4	6	4303	18228	0.0306955	0.0480452	DRAM1; HMGN2; SLC30A1; SNRPD3
NR_052005.1	integral component of plasma membrane	4	9	1067	18228	0.00115992	0.0139462	ATP2A2; JAG1; SLC12A7; TNF
ENST00000437597	zinc ion binding	4	9	1210	18228	0.00185776	0.0229699	BAZ1A; DTX3; LIMK1; MMP8
NONHSAT127434	nucleoplasm	4	10	1089	18228	0.00198899	0.0256436	ETS2; FANCF; GTF2A1; MSL1
NONHSAT130103	DNA binding	4	10	1597	18228	0.00800999	0.0274965	ERCC6; IMPDH2; TRIM21; ZNF584
NONHSAT125951	metal ion binding	4	10	1808	18228	0.0124108	0.0339107	DPYD; GALNT5; NME4; SLC2A4RG
NONHSAT125951	cytoplasm	6	10	4303	18228	0.0148097	0.0383842	ADAM17; C1orf198; DPYD; GIT1; RBM3; SLC2A4RG
XR_249422.1	nucleolus	5	11	1743	18228	0.00224272	0.0259277	GORAB; HSPA8; IDH3G; PPP1R26; SUB1
NONHSAT026846	cytoplasm	7	12	4303	18228	0.0102662	0.0418139	ABLIM1; LARP6; MORC2; NOTCH2NL; PID1; RGS16; TIAL1
NONHSAT026878	protein phosphorylation	4	13	487	18228	0.000297012	0.0156901	CCL5; MAML1; PIK3R1; ST3GAL1
NONHSAT132788	transcription, DNA-templated	5	15	1854	18228	0.0136001	0.042217	AES; BTG2; CDCA7L; SP2; ZNF438
NONHSAT101893	protein kinase binding	4	16	327	18228	0.000156048	0.00462054	KIF20A; PLK1; PRC1; TPX2
NONHSAT101893	apoptotic process	4	16	599	18228	0.00153291	0.0130196	HMGB2; IL24; TNFSF9; TPX2
NONHSAT101893	nucleoplasm	5	16	1089	18228	0.00189211	0.0134481	HMGB2; KIF20A; PLK1; RRM2; TYMS
NONHSAT142430	poly(A) RNA binding	5	16	1094	18228	0.00193099	0.0195513	CS; IFIT2; JUN; PTBP2; RRS1
NONHSAT088984	biological_process	4	16	651	18228	0.00208169	0.0206733	C6orf106; FAM63B; MANF; ZC3H12C
NONHSAT008388	protein homodimerization activity	4	16	648	18228	0.00204677	0.0213781	ADH5; CDA; DPYD; ZNF174
NONHSAT008388	zinc ion binding	5	16	1210	18228	0.00301106	0.0220586	ADH5; CDA; MT1G; PYGO2; RNF182
NONHSAT067028	DNA binding	5	16	1597	18228	0.00985931	0.0349523	ANKRD1; FBXO18; SRA1; ZNF628; ZNF83
TCONS_00011605	integral component of plasma membrane	4	16	1067	18228	0.0120593	0.0377483	ADORA1; P2RX5; SLC17A5; SYT11
NONHSAT069415	Golgi apparatus	4	16	697	18228	0.00267056	0.039853	FGD1; SERPINA1; STX11; TMED5
FR324997	cytoplasm	9	16	4303	18228	0.00495631	0.0408616	AGRN; BCLAF1; BRD2; FANCC; PABPN1; RAP2C; SDCBP2; TDRD7; TMEM127
NONHSAT067028	cytoplasm	8	16	4303	18228	0.0193259	0.0463017	ANKRD1; ARL4C; DAB2IP; KATNB1; MYO1B; NUFIP2; POP7; SRA1
NONHSAT008388	cytoplasm	8	16	4303	18228	0.0193259	0.0483148	C1orf198; CHI3L1; DPYD; DTD1; FLNC; MT1G; RNF182; ZNF174
NONHSAT067028	nucleus	9	16	5355	18228	0.0223388	0.0485551	ANKRD1; ARL4C; FBXO18; KATNB1; NUFIP2; POP7; SRA1; ZNF628; ZNF83
NONHSAT142430	cytosol	6	16	2628	18228	0.0195676	0.0490199	CDK4; GGCT; IFIT2; JUN; MYD88; POLR3G
NONHSAT114610	positive regulation of transcription from RNA polymerase II promoter	4	17	829	18228	0.00628877	0.0328663	DBP; GRHL3; UHRF1; ZNF462
NONHSAT075203	nucleolus	5	17	1743	18228	0.0184858	0.0407638	DAB2; ECI2; MSH6; SP110; WTAP
NONHSAT030814	membrane	6	18	1844	18228	0.00675938	0.0363215	ADIPOR1; BAALC; DDX39A; MMD; PARP14; PIK3R1
TCONS_l2_00009811	zinc ion binding	5	18	1210	18228	0.00528554	0.0427648	LASP1; RNF113A; UBR7; UTRN; ZDHHC8
NONHSAG051716	DNA binding	5	18	1597	18228	0.0166978	0.0445275	EBF1; PHC2; TFAP4; TRIM21; ZNF584
NONHSAT008351	cytoplasm	10	19	4303	18228	0.00576036	0.0288487	ADSSL1; AFAP1L1; GNPDA1; IL17RB; NDRG1; SEMA6D; TLR2; UBE2L3; ZEB1; ZFPM1
NONHSAT008351	extracellular region	5	19	1399	18228	0.012386	0.0363727	COL8A2; IL17RB; IL36B; MASP1; TRH
NONHSAG040455	zinc ion binding	5	19	1210	18228	0.0067869	0.0384976	ARAP2; GCH1; PYGO2; TCEA2; ZDHHC16
ENST00000545508	calcium ion binding	5	20	677	18228	0.000678343	0.0205727	F7; HSPA5; ITSN2; MYL4; THBS1
NONHSAT142432	nucleolus	7	20	1743	18228	0.00182682	0.0246525	DAB2; EBNA1BP2; LAP3; PCGF1; RRS1; TADA1; WDR12
NONHSAT146017	signal transduction	5	20	1002	18228	0.0038547	0.0281111	CD34; GRK4; HPCAL1; LPXN; TNFSF18
NONHSAT146017	cytosol	8	20	2628	18228	0.00460015	0.0297621	AP1S2; CCND1; DUSP23; GRK4; MPI; PCK1; SMAD6; TJP2
TCONS_00029754	cytokine-mediated signaling pathway	4	21	235	18228	0.000135632	0.00949426	IFIT2; MX2; MYD88; XAF1
NONHSAT101891	nucleoplasm	6	21	1089	18228	0.00111876	0.0141129	FOS; KIF20A; KIF23; PLK1; RRM2; TYMS
NONHSAT145605	nucleolus	7	21	1743	18228	0.00251636	0.0227307	APTX; DAB2; MTA1; NBN; NSMCE4A; SP110; XRN2
FR186324	protein homodimerization activity	4	21	648	18228	0.00584611	0.0264276	CCBL2; NFKB1; PTGS2; UXS1
NONHSAT068920	innate immune response	4	21	650	18228	0.00590989	0.0277026	DHX58; EIF2AK2; RSAD2; SAMHD1
TCONS_00029754	poly(A) RNA binding	5	21	1094	18228	0.00700501	0.0277557	GTPBP1; IFIT2; PARP12; PNPT1; TRA2A
FR186324	mitochondrion	5	21	1144	18228	0.00843949	0.0316481	BRD8; CCBL2; DDIT4; NFKB1; UXS1
NONHSAT114080	mitotic cell cycle	4	21	397	18228	0.00098872	0.031682	B9D2; CENPH; GINS2; INCENP
NONHSAT145605	nucleus	12	21	5355	18228	0.00725302	0.032248	APTX; DEAF1; KIAA1683; MTA1; MX1; NBN; NSMCE4A; NUDT21; SP110; TPRKB; USP18; XRN2
NONHSAT101571	Golgi membrane	4	21	474	18228	0.00190105	0.0359688	ATP2C1; MMGT1; PLD1; TLR8
NONHSAT072481	negative regulation of transcription from RNA polymerase II promoter	5	21	608	18228	0.000530032	0.0369644	AES; JDP2; TGIF1; UHRF1; ZNF174
NONHSAT145605	zinc ion binding	5	21	1210	18228	0.0106357	0.0394067	DTX4; MTA1; SP110; TRIM56; XRN2
FR186324	sequence-specific DNA binding transcription factor activity	4	21	848	18228	0.0147814	0.0409165	BRD8; NFKB1; PRRX2; TBX2
NONHSAT101571	innate immune response	4	21	650	18228	0.00590989	0.042755	LAT; TLR8; UBB; VTN
NONHSAT101891	nucleolus	6	21	1743	18228	0.0116703	0.0453845	DNAJB4; FOS; KIF23; PLK1; PRC1; TYMS
NONHSAT072481	protein binding	13	21	6162	18228	0.00774607	0.0468214	AES; ATL1; FLNC; JDP2; LASP1; OR2AG1; PENK; POLD3; RNF113A; TGIF1; TIMP1; UHRF1; UTRN
NONHSAT106397	cell adhesion	4	22	427	18228	0.00155391	0.032086	ADAM17; ATP2A2; RHOB; THBS2
ENST00000586231	blood coagulation	4	23	467	18228	0.00255803	0.0259001	GATA1; GNA11; KRAS; NRAS
NONHSAT142433	apoptotic process	4	23	599	18228	0.00621646	0.0343296	CIAPIN1; KANK2; NFKBIA; PDCL3
XR_246267.1	extracellular vesicular exosome	9	23	2669	18228	0.0035561	0.0392968	ANP32B; CHMP5; FBL; HIST2H2AC; HSPA5; MPST; MRGPRF; PECAM1; PTRHD1
NONHSAT142433	cytoplasm	11	23	4303	18228	0.00952423	0.0455177	ANKS6; CCS; CIAPIN1; EEA1; ISG20; KANK2; LAP3; NFKBIA; PDCL3; TADA1; TSEN2
ENST00000532855	intracellular	4	23	278	18228	0.000373004	0.0457056	ARL10; EID2; GABARAPL2; PLXNB2
TCONS_l2_00014846	endoplasmic reticulum	4	23	681	18228	0.00970722	0.046854	PPIB; SLC26A11; TXNDC11; WFS1
TCONS_l2_00014846	Golgi apparatus	4	23	697	18228	0.0105123	0.046854	CDK5RAP2; CUL7; SERINC3; SLC26A11
ENST00000586231	extracellular vesicular exosome	8	23	2669	18228	0.0131618	0.0472182	AP1M1; BCAS1; COX5A; FKBP2; GNA11; NRAS; SPAG9; SUMO3
XR_246267.1	endoplasmic reticulum	4	23	681	18228	0.00970722	0.0493802	CLEC2D; ELOVL7; HSPA5; LRRC59
NONHSAG032902	innate immune response	5	24	650	18228	0.00137316	0.013045	DDX58; DHX58; MX1; RSAD2; TRIM56
NONHSAT101604	GTPase activity	4	24	216	18228	0.000169161	0.0163241	ATL1; DIRAS3; GNAI1; RHOB
NONHSAT101604	GTP catabolic process	4	24	235	18228	0.000233606	0.0180343	ATL1; DIRAS3; GNAI1; RHOB
NONHSAT142431	apoptotic process	5	24	599	18228	0.000953253	0.0186549	NFKBIA; PDCD6IP; PDCD7; PSME2; SNX30
NONHSAT142431	cytoplasm	13	24	4303	18228	0.0011801	0.0186549	AKAP8L; APOBEC3G; CCS; DIMT1; EEA1; NFKBIA; NOD2; PDCD6IP; RTP4; SENP1; SEPHS1; TSEN2; ZC3H14
NONHSAT142431	protein homodimerization activity	5	24	648	18228	0.00135448	0.0186549	ADH5; APOBEC3G; EEA1; PDCD6IP; SEPHS1
NONHSAG032902	viral process	4	24	546	18228	0.00525294	0.0204293	DDX58; DHX58; LTBR; RSAD2
NONHSAT142431	poly(A) RNA binding	6	24	1094	18228	0.002435	0.0206091	AKAP8L; DIMT1; PARP12; PTBP2; UTP18; ZC3H14
NONHSAT142431	viral process	4	24	546	18228	0.00525294	0.0212369	APOBEC3G; NFKBIA; PDCD6IP; PSME2
NONHSAT062903	cell surface	5	24	447	18228	0.000250681	0.0250165	AREG; CCR10; FZD4; PSEN1; SFRP1
NONHSAT101604	small GTPase mediated signal transduction	4	24	320	18228	0.000750398	0.0254115	ARAP2; DIRAS3; RAB7B; RHOB
NONHSAT142431	protein binding	14	24	6162	18228	0.011784	0.0332325	AKAP8L; APOBEC3G; CCS; EEA1; MAT2A; NFKBIA; NOD2; PDCD6IP; RTP4; SENP1; SEPHS1; SNX30; STX11; ZC3H14
NONHSAT101604	protein binding	15	24	6162	18228	0.00374735	0.0354131	ADAM17; ATL1; DAB2IP; DBNL; DIRAS3; FNBP1L; GNAI1; JDP2; LAMA1; MCM6; MTMR4; PPP4R4; PRKD1; RHOB; TRIM27
NONHSAT101604	identical protein binding	4	24	497	18228	0.00376127	0.0354131	ATL1; DAB2IP; MCM6; PRKD1
XR_241325.1	actin binding	4	24	294	18228	0.00054613	0.0368431	CAP2; CAPZA1; INF2; SNTB1
NONHSAT142431	cytosol	8	24	2628	18228	0.0157984	0.0389181	APOBEC3G; CCS; EEA1; MAT2A; NFKBIA; NOD2; PDCD6IP; PSME2
NONHSAT101604	apoptotic process	4	24	599	18228	0.0072691	0.0428137	ADAM17; DBNL; PRKD1; RHOB
NONHSAT101604	negative regulation of transcription from RNA polymerase II promoter	4	24	608	18228	0.00765611	0.0428137	DAB2IP; JDP2; LCOR; TRIM27
NONHSAT142431	zinc ion binding	5	24	1210	18228	0.0188411	0.0429237	ADH5; APOBEC3G; CCS; EEA1; SP140L
NONHSAT064292	mitochondrion	6	24	1144	18228	0.00304955	0.0471828	ADCK5; CECR5; CYP2E1; FAM162A; GFER; MAOB
NONHSAT064292	oxidation-reduction process	4	24	574	18228	0.00626323	0.0471828	CYP2E1; GFER; MAOB; TYW1B
NONHSAT101605	nucleus	15	25	5355	18228	0.00139528	0.0459155	CDCA2; CDKN1A; DBP; FAM166A; GCH1; GNAI1; HSPA2; MCM6; PRKD1; PYGO2; TCEA2; TFEB; UHRF1; ZNF628; ZNF850
NONHSAT101605	protein binding	16	25	6162	18228	0.00193788	0.0459155	ATL1; CDKN1A; DBNL; FNBP1L; GCH1; GNAI1; HSPA2; LAMA1; MCM6; MTMR4; PPP4R4; PRKD1; PYGO2; TCEA2; TMED5; UHRF1
NONHSAT101605	identical protein binding	4	25	497	18228	0.00438258	0.0467602	ATL1; MCM6; PRKD1; UHRF1
NONHSAT101605	positive regulation of transcription from RNA polymerase II promoter	5	25	829	18228	0.00477999	0.0467602	DBP; PRKD1; TCEA2; TFEB; UHRF1
NONHSAG008792	zinc ion binding	6	27	1210	18228	0.00748033	0.0434342	LASP1; SHANK3; TRIM35; UBR7; UTRN; ZDHHC8
NONHSAT075204	protein binding	19	28	6162	18228	0.000240389	0.0197119	DNAJB6; FAM109B; IFT122; ITSN2; MAP1LC3B; NEK1; NR2F6; ODF2; OSBPL3; PMAIP1; PPIB; RTKN; SNRPA; SNX6; SYNPO2; TNFRSF10B; TP53INP2; ZMIZ2; ZNF281
TCONS_l2_00007049	zinc ion binding	7	28	1210	18228	0.00192084	0.0295682	ARAP2; CDA; MT1G; RNF113A; UTRN; ZDHHC8; ZDHHC9
NONHSAT029940	extracellular vesicular exosome	11	28	2669	18228	0.00124845	0.0351252	AP4M1; B4GALT3; CHMP5; FH; IDH1; IMPDH2; LASP1; PFN2; RAB13; SFRP1; TRIM36
NONHSAT075204	nucleus	16	28	5355	18228	0.0019859	0.0375793	CHD2; DNAJB6; HIST1H2BK; MOSPD1; NEK1; NR2F6; ODF2; PMAIP1; PPIB; SNRPA; SNX6; SYNPO2; TP53INP2; WTAP; ZMIZ2; ZNF281
NONHSAT010693	GTP binding	4	28	366	18228	0.00223603	0.0494287	LANCL2; RAB3D; RAB42; SEPT5
NONHSAT029940	small molecule metabolic process	7	28	1399	18228	0.00436148	0.0495264	B4GALT3; FH; IDH1; IMPDH2; LPCAT4; NME4; PEMT
NONHSAT090107	cytoplasm	14	29	4303	18228	0.00320757	0.0336361	AGBL5; FH; GALM; HEATR2; ID4; MBD4; NANS; NBAS; PLCG1; POLA1; PRKD1; SHANK3; TSPAN1; WWC1
NONHSAT123193	carbohydrate metabolic process	4	29	325	18228	0.00165701	0.0482868	CHST3; HK1; PCK1; PGM1
NONHSAT123193	cell differentiation	4	29	392	18228	0.0032689	0.0482868	ANGPTL4; BMP8A; CSRP2; EID2
NONHSAT090107	negative regulation of transcription from RNA polymerase II promoter	4	29	608	18228	0.0150134	0.0498408	ID4; NFIC; WWC1; ZHX3
NONHSAT091505	viral process	6	30	546	18228	0.000226029	0.00816529	APOBEC3G; ATF7; DDX58; IFIH1; LTBR; RBCK1
NONHSAT091505	zinc ion binding	7	30	1210	18228	0.00294011	0.0288038	APOBEC3G; DDX58; IFIH1; RBCK1; RNF31; SP140L; TRIM21
NONHSAT091505	metabolic process	4	30	394	18228	0.00377665	0.0318739	AKTIP; DDX58; OASL; PARP12
NONHSAT091505	innate immune response	5	30	650	18228	0.00386016	0.0318739	APOBEC3G; DDX58; IFIH1; NRAS; TRIM21
NONHSAT101603	GTP catabolic process	4	30	235	18228	0.000567049	0.0355214	ATL1; GCH1; GNAI1; RHOB
NONHSAT101603	GTP binding	4	30	366	18228	0.00289998	0.0355214	ATL1; GCH1; GNAI1; RHOB
XR_254350.1	ubiquitin protein ligase binding	4	30	180	18228	0.00020619	0.0375247	HSPA5; PDE4D; POLR2A; RIPK1
NONHSAG028996	immune response	5	31	334	18228	0.000230211	0.007478	HLA-DQA1; HLA-DRA; HLA-DRB1; IL36B; ZEB1
NONHSAT096168	cellular lipid metabolic process	4	31	150	18228	0.0001166	0.0151969	ELOVL7; FADS1; PLIN2; SLC25A1
NONHSAT096168	endoplasmic reticulum	6	31	681	18228	0.000880625	0.0214505	CAT; ELOVL7; EXT1; IL24; LPCAT2; PLIN2
NONHSAG028996	Golgi membrane	5	31	474	18228	0.00113115	0.0252246	B4GALT1; HLA-DQA1; HLA-DRA; HLA-DRB1; SLC9A7
ENST00000585152	negative regulation of apoptotic process	5	31	473	18228	0.00112056	0.0294785	HIGD1A; IGF1R; IL6ST; PDE3A; PRDX3
NONHSAG028996	plasma membrane	13	31	3622	18228	0.0041063	0.0354964	B4GALT1; CDC42EP4; DKK1; GSK3B; HLA-DQA1; HLA-DRA; HLA-DRB1; MAP1B; RAB38; SEMA4B; SGCE; SLC2A1; STEAP3
ENST00000585152	positive regulation of cell proliferation	4	31	422	18228	0.00543348	0.0418658	IGF1R; IL6ST; PBX1; PRDX3
NONHSAG033238	nucleolus	10	32	1743	18228	0.000560546	0.0155458	CMPK2; DAB2; ISG20; N4BP1; NIN; PARP10; PML; SAMHD1; TRA2A; TREX1
NONHSAG033238	innate immune response	6	32	650	18228	0.00082419	0.0187258	APOBEC3D; APOBEC3G; IRF7; PML; SAMHD1; TREX1
NONHSAG033238	immune response	4	32	334	18228	0.00265539	0.0231646	CXCL2; GTPBP1; SAMHD1; TNFSF13B
NONHSAG033238	cell proliferation	4	32	345	18228	0.00298409	0.0231646	DAB2; ISG20; TNFSF13B; VTI1B
NONHSAT115730	nucleus	17	32	5355	18228	0.00410309	0.0368252	COQ7; CSTF3; ESPL1; HN1; KCTD13; KLHDC2; MBNL2; MITF; NUDT16; PHTF1; PTPN23; RBMXL1; SIN3B; SP3; TYK2; U2AF2; ZNF513
ENST00000602304	intracellular membrane-bounded organelle	4	32	340	18228	0.0028314	0.0375996	DAB2; LAMTOR1; POLR3H; STX7
ENST00000602304	metabolic process	4	32	394	18228	0.00479055	0.0401823	AKTIP; DDX59; PARP12; ZC3HAV1
NONHSAG033238	extracellular space	6	32	1132	18228	0.0127526	0.0411246	AGRN; CXCL2; FAP; GPC6; SDF2; TNFSF13B
FR039099	protein transport	4	32	387	18228	0.00449623	0.0425871	HOOK2; RAB3A; RHOB; TMED5
ENST00000602304	poly(A) RNA binding	6	32	1094	18228	0.0108893	0.0489435	CS; DIMT1; PARP12; RPS27L; TRIM56; ZC3HAV1
NONHSAT142427	G1/S transition of mitotic cell cycle	4	33	152	18228	0.000157541	0.0117762	MCM3; MCM6; PCNA; PLK2
NR_046236.1	cytosol	13	33	2628	18228	0.000380697	0.0139906	CASP6; DDX58; DTNBP1; ELMO2; GTPBP1; HERC5; IFI35; IFIT1; IFIT2; MX1; MYD88; TPRKB; UBA7
NR_046236.1	protein binding	21	33	6162	18228	0.000434935	0.0142079	CASP6; CBR4; DDX58; DKC1; DTNBP1; ELMO2; HERC5; IFI35; IFIT1; IFIT2; LTBR; MX1; MYD88; MYO5B; NCOA6; NIN; NKD1; NUAK2; SAMD9; TBRG1; TPRKB
NR_046236.1	innate immune response	6	33	650	18228	0.000977346	0.0221774	DDX58; ELMO2; HERC5; MX1; MYD88; UBA7
ENST00000569134	positive regulation of I-kappaB kinase/NF-kappaB signaling	4	33	154	18228	0.000165662	0.0304546	ATP2C1; CASP10; TRAF3IP2; UBB
NR_046236.1	apoptotic process	5	33	599	18228	0.00417368	0.0331638	CASP6; ELMO2; LTBR; MX1; NUAK2
NONHSAT011121	cytosol	11	33	2628	18228	0.00495838	0.0390011	AMPD2; ARPC4; DIXDC1; EPRS; GJA1; GRB10; IRS1; MAPKAPK3; PTGIR; SERPINE2; SMC4
NONHSAT011121	innate immune response	5	33	650	18228	0.00588907	0.0416909	ARPC4; IRS1; ITPR1; LGR4; MAPKAPK3
NONHSAT011121	signal transduction	6	33	1002	18228	0.00839977	0.0473299	APBB1; GJA1; IRS1; ITPR1; MAPKAPK3; RASSF8
NONHSAT035089	response to virus	4	34	132	18228	0.000102955	0.00411822	DDX58; DHX58; IFIH1; MYD88
NONHSAT035089	innate immune response	7	34	650	18228	0.000164799	0.00508961	DDX58; DHX58; IFIH1; MYD88; TRIM21; TRIM26; TRIM56
NONHSAT035089	zinc ion binding	8	34	1210	18228	0.00141458	0.0223831	ACAP2; DDX58; DHX58; IFIH1; SP110; TRIM21; TRIM26; TRIM56
FR257747	G1/S transition of mitotic cell cycle	4	34	152	18228	0.000177394	0.0226178	CDK4; MCM4; MCM6; SKP2
FR257747	identical protein binding	6	34	497	18228	0.000280061	0.0285662	ATL1; DAB2IP; MCM6; PRKD1; SFRP1; SKP2
FR257747	GTPase activity	4	34	216	18228	0.000672937	0.0288268	ARL4C; ATL1; DIRAS3; GNAI1
FR257747	protein binding	21	34	6162	18228	0.000776428	0.0288268	ADAM17; ARL4C; ATL1; CDK4; DAB2IP; DIRAS3; FYCO1; FZD4; GNAI1; JDP2; MCM4; MCM6; MTMR4; POLD3; PPP4R4; PRKD1; PTBP1; SFRP1; SKP2; STX11; TMED5
FR257747	mitotic cell cycle	5	34	397	18228	0.000790183	0.0288268	CDK4; MCM4; MCM6; POLD3; SKP2
FR257747	GTP catabolic process	4	34	235	18228	0.000921661	0.0288268	ARL4C; ATL1; DIRAS3; GNAI1
FR257747	nucleoplasm	7	34	1089	18228	0.00345689	0.0387928	CDK4; MCM4; MCM6; PLA2G4C; POLD3; PTBP1; SKP2
NONHSAT035089	protein binding	19	34	6162	18228	0.00666122	0.0388216	AGRN; ANK1; ATF7; COPS5; DDX58; DHX58; DTNBP1; HSPE1; IFIH1; LTBR; MYD88; NAA50; NIN; PARP10; SPIN1; TRIM21; USP18; WAPAL; ZFYVE27
NONHSAT104600	innate immune response	5	34	650	18228	0.0067059	0.0411934	CFB; DTX4; LBP; TRIM25; TRIM56
FR257747	GTP binding	4	34	366	18228	0.00460831	0.0438286	ARL4C; ATL1; DIRAS3; GNAI1
NONHSAT035089	nucleolus	8	34	1743	18228	0.0130285	0.0493713	ACADVL; COPS5; NIN; PARP10; SP110; SPIN1; TRIM21; WAPAL
NONHSAT139024	small molecule metabolic process	10	35	1399	18228	0.000212735	0.0297237	ASNS; BHMT; CBS; IMPA2; LPL; NEU3; NUDT5; PLCB1; PSMA6; TBL1XR1
NONHSAT139024	cellular nitrogen compound metabolic process	4	35	185	18228	0.000420509	0.0297237	ASNS; BHMT; CBS; PSMA6
NONHSAT139024	protein homodimerization activity	6	35	648	18228	0.00132723	0.0297237	ASNS; CBS; CHEK2; IMPA2; PDE2A; PLCB1
NONHSAT139024	metal ion binding	9	35	1808	18228	0.00592779	0.0346974	CARS2; CBS; CHEK2; IMPA2; LMAN1; MBNL2; NPTXR; PDE2A; ZNF32
XR_250421.1	poly(A) RNA binding	9	35	1094	18228	0.000166863	0.0378424	DDX54; DKC1; FAU; HERC5; IFIT2; JUN; KIAA0020; RPL8; ZCCHC8
XR_250421.1	RNA binding	5	35	403	18228	0.000968474	0.0378424	DKC1; FAU; JAKMIP1; RPL8; RPLP2
XR_250421.1	RNA metabolic process	4	35	247	18228	0.00123849	0.0378424	DDX54; FAU; RPL8; RPLP2
XR_250421.1	innate immune response	6	35	650	18228	0.00134837	0.0378424	DHX58; HERC5; JUN; KIT; POLR3G; RSAD2
NONHSAG050285	nucleoplasm	7	35	1089	18228	0.00410229	0.0396837	GMNN; GTF2B; HLTF; MAFG; MED8; PRKCD; TP53BP1
NONHSAT139024	cytosol	11	35	2628	18228	0.00812965	0.041022	APBB1IP; ASNS; BHMT; CARS2; CBS; EXOSC8; IMPA2; NUDT5; PDE2A; PLCB1; PSMA6
XR_250421.1	viral process	5	35	546	18228	0.00365562	0.0432081	DHX58; FAU; RPL8; RPLP2; RSAD2
NONHSAT139024	signal transduction	6	35	1002	18228	0.0112172	0.0461842	APBB1IP; CAP2; ICOSLG; IMPA2; PLCB1; TNFSF4
NONHSAT139024	blood coagulation	4	35	467	18228	0.0118851	0.0474322	ADORA2A; APBB1IP; LMAN1; PDE2A
NONHSAT042267	membrane	11	36	1844	18228	0.000604544	0.0361052	BCL2; ENDOD1; FHOD1; MGRN1; NCDN; PLCB3; SEMA7A; SLC1A1; TFRC; TSC2; XAB2
NONHSAT042267	extracellular matrix organization	4	36	312	18228	0.00322104	0.0419729	CSGALNACT1; LTBP1; NID2; TMPRSS6
NONHSAT042267	cytosol	12	36	2628	18228	0.00339462	0.0419729	BCL2; CCT3; CCT8; DPYSL3; HIF1AN; MGRN1; MPI; NCDN; NFKB1; PLCB3; TSC2; UCHL1
NONHSAG005745	protein complex binding	4	37	178	18228	0.000451417	0.0247845	APEX1; NME4; TMED10; TUBB
NONHSAG005745	GTP binding	5	37	366	18228	0.000816029	0.0247845	EHD3; GMPPB; RAB11B; RAB2A; TUBB
NONHSAG005745	GTPase activity	4	37	216	18228	0.000932128	0.0247845	EHD3; RAB11B; RAB2A; TUBB
NONHSAG005745	GTP catabolic process	4	37	235	18228	0.00127351	0.0247845	EHD3; RAB11B; RAB2A; TUBB
NONHSAT048197	nucleus	20	37	5355	18228	0.00143888	0.0471939	ADNP; AKAP8L; APPL1; BNC2; CAD; CCS; CDK4; CIAPIN1; DIMT1; EBNA1BP2; HNRNPAB; IFIH1; MIS12; PARP14; RAD23B; SNRPD1; SP140L; UTP18; ZNF362; ZNF565
NONHSAG005745	gene expression	5	37	671	18228	0.010949	0.0477634	AARS; CARS2; HNRNPA0; MED8; SET
NONHSAT048197	cell proliferation	4	37	345	18228	0.00508973	0.0484465	APPL1; IL15RA; PRG4; WDR12
NONHSAT079629	inflammatory response	5	38	305	18228	0.000405105	0.0427978	CCL20; CCL3L3; IL1RAP; PTAFR; TNIP1
NONHSAT079629	cytokine-mediated signaling pathway	4	38	235	18228	0.00140909	0.0427978	IL1RAP; MT2A; PTAFR; UBB
NONHSAT103288	DNA binding	10	39	1597	18228	0.001549	0.0356918	ANKRD1; BNC2; HMGXB4; MCM3; POLR3K; PRDM2; ZEB2; ZNF180; ZNF362; ZSCAN5A
NR_028308.1	negative regulation of apoptotic process	5	39	473	18228	0.0032039	0.0468537	ANXA1; PLK2; PRDX2; SFRP1; SPRY2
NR_028308.1	enzyme binding	4	39	290	18228	0.00333043	0.0468537	GCSH; HMOX1; PLCE1; PPP1R3B
TCONS_l2_00001273	enzyme binding	5	40	290	18228	0.00041065	0.0375404	CAD; CBX1; HMOX1; HSPA5; N4BP2L2
FR363590	cytosol	15	40	2628	18228	0.000261568	0.0445087	APIP; COPZ1; DIXDC1; ERF; HK1; LSM5; MALT1; MID1IP1; MT2A; NUP98; PDS5B; POLR3K; RHOQ; SMYD2; WDR77
FR363590	negative regulation of apoptotic process	5	40	473	18228	0.0035849	0.0445087	APIP; DUSP1; EGR1; GNRH1; MALT1
FR363590	nucleus	20	40	5355	18228	0.00478403	0.0475349	CABYR; CEBPG; CHCHD3; DDX1; DUSP1; EGR1; EID2; ERF; LSM5; MALT1; MDH2; MID1IP1; MT2A; PDS5B; PPM1M; PRDM2; SDR39U1; SMYD2; TAF1B; WDR77
FR363590	mitochondrial inner membrane	4	40	318	18228	0.00506638	0.0482857	ALDH18A1; CHCHD3; MDH2; SHMT2
ENST00000573222	nucleoplasm	9	40	1089	18228	0.000476728	0.0494504	CTDSP2; ERF; NR2C1; NUP98; POLR1D; RPS6KA1; SRSF4; STK24; TXNL4A
NONHSAT097358	defense response to virus	4	42	144	18228	0.00033114	0.028327	IFIT1; OASL; RSAD2; TRIM25
NONHSAT097358	metabolic process	5	42	394	18228	0.00202716	0.0283952	DDX58; DDX60L; FAHD1; OASL; RSAD2
NONHSAT097358	cytokine-mediated signaling pathway	4	42	235	18228	0.00205252	0.0283952	IFIT1; IFNGR2; MT2A; OASL
NONHSAT097358	poly(A) RNA binding	8	42	1094	18228	0.00311733	0.0343727	CS; DDX39A; FAM208A; GTPBP1; HNRNPAB; MRPS28; OASL; TRIM25
NONHSAT097358	cytosol	13	42	2628	18228	0.00482357	0.0388668	APIP; DDX58; DTNBP1; DTX4; FAHD1; FARP1; GTPBP1; IFIT1; MT2A; OASL; PRKAG1; RAPGEF1; TRIM25
ENST00000509788	positive regulation of I-kappaB kinase/NF-kappaB signaling	4	42	154	18228	0.000427184	0.0444272	TGM2; TNFRSF10B; TNIP2; TRAF5
NONHSAT099620	cell-cell signaling	4	42	234	18228	0.00202094	0.0447214	ADORA2A; IL36G; SH3KBP1; WISP1
TCONS_l2_00001295	protein binding	24	42	6162	18228	0.00159157	0.0490884	ATP2A2; BTG2; CAMK2G; CAPZA1; CHFR; DBN1; DGAT1; FOS; GOLGA3; HSPA5; IKBIP; MAGED1; MAPRE3; PATL2; PDE4D; PHC2; RAB3A; SNTB1; SPON1; TNS3; UBL4A; UNC5B; ZHX3; ZNF136
NONHSAT077262	defense response to virus	4	43	144	18228	0.000362878	0.0215912	DHX58; ISG20; RSAD2; ZC3HAV1
NONHSAT077262	innate immune response	7	43	650	18228	0.000747711	0.028792	DDX58; DHX58; DTX4; MYD88; NRAS; RSAD2; ZC3HAV1
NONHSAT077262	metabolic process	5	43	394	18228	0.00225386	0.028792	DDX58; DHX58; PARP12; RSAD2; ZC3HAV1
NONHSAT077262	mitochondrion	8	43	1144	18228	0.00476292	0.0359865	CMPK2; ERN1; G0S2; MRPS28; PNPT1; PPM1K; RSAD2; XAF1
NONHSAT140708	cellular nitrogen compound metabolic process	4	44	185	18228	0.00101547	0.0415605	ASNS; PSAT1; SQRDL; TST
TCONS_l2_00024755	protein binding	24	44	6162	18228	0.00368963	0.0432105	ARAF; BAG2; H2AFY; HIF1A; KDM2B; LBP; LCAT; LIMA1; NAMPT; NCK2; OSBPL3; PPIL3; PRDM1; PTCH1; RAB1A; RBPMS; RCAN1; SERPINE1; SLC30A1; SUMO3; THBS1; TNFAIP3; TNRC6B; VMP1
TCONS_l2_00024755	receptor binding	4	44	283	18228	0.00474037	0.0432105	DDX54; DIAPH2; LBP; SERPINE1
TCONS_l2_00024755	endoplasmic reticulum	6	44	681	18228	0.00560231	0.0453175	NCK2; RAB1A; RRBP1; SLC30A1; THBS1; VMP1
NONHSAT140708	poly(A) RNA binding	8	44	1094	18228	0.00421054	0.0477382	BICC1; CHTOP; CNOT4; DDX24; DUSP14; HIST1H1E; MAGOHB; MAZ
TCONS_l2_00024755	extracellular vesicular exosome	13	44	2669	18228	0.00846556	0.0499153	GMPPA; H2AFY; LBP; LCAT; MARCKS; NAMPT; NHLRC3; RAB1A; RARRES1; SERPINE1; SUMO3; THBS1; TNFAIP3
TCONS_l2_00022197	glucose metabolic process	4	45	121	18228	0.00022304	0.0191262	GAA; HK2; PGK1; UBB
TCONS_l2_00022197	inflammatory response	5	45	305	18228	0.000896336	0.0267446	KIT; LAT; NCF1; SLC11A1; TUSC2
NONHSAT077268	cytokine-mediated signaling pathway	5	46	235	18228	0.000304072	0.0246432	HERC5; MX1; OASL; PML; XAF1
NONHSAT077268	response to virus	4	46	132	18228	0.000338747	0.0246432	DHX58; MX1; OASL; RSAD2
NONHSAT077268	viral process	7	46	546	18228	0.000404293	0.0255715	DHX58; LTBR; PML; RBCK1; RCC1; RSAD2; WAPAL
NONHSAG019425	poly(A) RNA binding	10	46	1094	18228	0.000326725	0.0305996	AKAP8L; EBNA1BP2; GTPBP1; HNRNPAB; JUN; PARP12; PTBP2; RRS1; TRIM56; ZC3HAV1
ENST00000444465	lamellipodium	4	46	130	18228	0.000319624	0.032536	APBB1IP; MYO9B; PKN2; SLC39A14
NONHSAG019425	innate immune response	7	46	650	18228	0.00113248	0.0394202	IFIH1; JUN; NOD2; POLR3G; TRIM26; TRIM56; ZC3HAV1
ENST00000444465	cellular lipid metabolic process	4	46	150	18228	0.000549534	0.0401799	ACSL4; HMGCL; SIN3A; TBL1XR1
NONHSAG055329	transcription from RNA polymerase II promoter	7	50	438	18228	0.000180375	0.0291484	CCNT1; FOS; GTF2B; MED11; NFIL3; TAF11; ZNF136
ENST00000432424	inflammatory response	6	52	305	18228	0.000222684	0.0227584	CCL20; CCL3L3; CCL7; CCL8; CXCL1; SDC1
FR018579	focal adhesion	7	54	372	18228	0.0001081	0.0163771	HSPA1B; HSPA5; LIMA1; PDIA3; SDCBP; SNTB1; TGM2
FR018579	aging	4	54	120	18228	0.000438153	0.0362496	CCL2; EDNRB; FOS; IL6
ENST00000606922	inflammatory response	6	54	305	18228	0.000274709	0.0439658	CXCL1; CXCL3; IGFBP4; KIT; LXN; SDC1
FR018579	cytokine activity	4	54	166	18228	0.00147184	0.0448815	CSF3; IL24; IL6; TNFSF8
FR018579	negative regulation of apoptotic process	6	54	473	18228	0.0026625	0.0448815	EDNRB; HSPA1B; HSPA5; IL24; IL6; TNFRSF18
FR018579	immune response	5	54	334	18228	0.00303995	0.0449319	CD79B; CSF3; NFIL3; PTAFR; TNFSF8
NONHSAT067114	protein binding	32	55	6162	18228	0.000178134	0.0445327	AGFG1; APIP; CCL20; DEDD2; DNAJC10; DUSP1; EEF1B2; FAP; GDI1; HEXIM2; HNRNPH3; IDE; IGF1R; LRP8; MITF; MORF4L2; NCSTN; NIF3L1; PDCD2; PSENEN; RAPGEF1; RBMS1; RHOBTB3; SEC23A; SEC63; SERPINE2; SIX5; TDRD7; TRAM2; UNKL; XRCC6; YEATS4
FR346361	cytokine-mediated signaling pathway	6	60	235	18228	0.000120558	0.00759514	HERC5; IFIT2; ISG20; NUP107; OASL; USP18
FR346361	nucleus	31	60	5355	18228	0.000236089	0.013221	ACADVL; AGTPBP1; BLZF1; BTBD7; CAPRIN2; COPS5; DDX54; DUSP12; ENOPH1; GABPA; GBX2; GPC6; HERC5; HIST2H2AA4; HNRNPAB; ISG20; LRWD1; NUP107; PSMC6; RBM23; ROCK2; SECISBP2; SIX5; SLFN5; SP110; TAF1D; TPRKB; TRIM25; TRIM32; UNKL; USP18
TCONS_00010957	cell-cell signaling	6	61	234	18228	0.00012924	0.0229725	AREG; CCL7; CCL8; GJA1; TNFAIP6; TNFSF8
ENST00000584934	unfolded protein binding	4	62	101	18228	0.000387092	0.0394834	DNAJB6; HSPA1B; HSPA5; HSPA8
ENST00000584934	chemotaxis	4	62	116	18228	0.000653545	0.0445666	CCL2; CCL8; CXCL1; CXCL12
NONHSAT008636	cellular nitrogen compound metabolic process	5	62	185	18228	0.000413275	0.0483531	ACAT1; AGMAT; PSMA6; PYCR1; SQRDL
NR_027752.1	focal adhesion	6	63	372	18228	0.00177008	0.0490961	APBB1IP; ASAP3; FBLIM1; TENC1; TGM2; TNC
ENST00000454223	defense response to virus	5	65	144	18228	0.000161951	0.0150846	IFIT2; ISG20; MX1; OASL; PML
ENST00000454223	protein binding	36	65	6162	18228	0.000280642	0.0185223	AGFG1; APIP; BRD2; C1QTNF1; CXCL2; DDX39A; DDX58; DEDD2; DTNBP1; DUSP1; GAS1; IFI35; IFIT2; LTBR; MAD2L1BP; MAP3K12; MX1; MYD88; NIF3L1; NKX3-1; PLXNB2; PML; PNPT1; POLE4; POLR2A; RABGGTB; RBCK1; RBMS1; RCC1; RRM1; SEC23A; SPIN1; TNFSF13B; USPL1; WAPAL; ZNF224
NR_037944.1	endoplasmic reticulum unfolded protein response	4	65	83	18228	0.000219037	0.040432	CTDSP2; FKBP14; HERPUD1; XBP1
NR_037944.1	negative regulation of cell proliferation	7	65	375	18228	0.000368122	0.040432	IL6; MSX2; SERPINE2; SKI; SMAD6; SMYD2; TENC1
ENST00000454223	nucleolus	14	65	1743	18228	0.00290554	0.0464999	CMPK2; DEDD2; ECI2; ISG20; MAD2L1BP; OASL; PML; POLA2; POLR2A; RCC1; SPIN1; TRA2A; WAPAL; XPOT
ENST00000454223	viral process	7	65	546	18228	0.00322812	0.0464999	DDX58; LTBR; PML; POLR2A; RBCK1; RCC1; WAPAL
NONHSAT059353	negative regulation of apoptotic process	8	66	473	18228	0.000297412	0.0461823	APIP; BCL2A1; DAB2; HSPA1B; HSPA5; PRDX2; RPS6; STK40
NONHSAT059353	mRNA splicing, via spliceosome	5	66	167	18228	0.000346029	0.0461823	DDX39A; HNRNPH3; PABPN1; POLR2A; SUGP1
NONHSAT059353	unfolded protein binding	4	66	101	18228	0.000491717	0.0461823	HSPA1B; HSPA5; PDRG1; UGGT1
NONHSAT059353	ribonucleoprotein complex	4	66	114	18228	0.000775864	0.0461823	HSPA1B; PABPN1; RPS6; TRIM21
NONHSAT059353	nucleolus	15	66	1743	18228	0.00118067	0.0461823	CYTIP; DAB2; DEDD2; EXOSC8; GLRX2; HNRNPH3; PKN2; POLR2A; RPS6; SPIN1; STK40; TAF1D; TRERF1; TRIM21; TRIM25
NONHSAT059353	cytoplasm	27	66	4303	18228	0.00133036	0.0461823	AGRN; CCL2; CYTIP; DDX39A; EXOSC8; HAUS1; HSPA1B; IARS; MBNL2; PABPN1; PDRG1; PKN2; PPP1R18; PRDX2; PTP4A2; RNF123; RPS6; SAMD1; SDCBP2; STK40; STXBP5; TMEM127; TRERF1; TRIM21; TRIM25; TRIM26; ZC3HAV1
NONHSAT059353	RNA splicing	5	66	244	18228	0.00189729	0.0461823	HNRNPH3; MBNL2; PABPN1; POLR2A; SUGP1
NONHSAT059353	protein binding	34	66	6162	18228	0.00222513	0.0461823	AGRN; APIP; BAG2; BCL2A1; CAPZA1; CBS; CYTIP; DAB2; DDX39A; DEDD2; EXOSC8; HAUS1; HNRNPH3; HSPA1B; HSPA5; IARS; IFIH1; IL1R1; PABPN1; PKN2; POLR2A; PRICKLE1; RBCK1; RHOBTB3; RPS6; SEC23A; SLC25A5; SPIN1; STK40; SUGP1; TAF1D; TRIM21; TRIM25; ZC3HAV1
NONHSAT059353	positive regulation of I-kappaB kinase/NF-kappaB signaling	4	66	154	18228	0.00235181	0.0461823	CCR7; RBCK1; TRIM25; ZC3HAV1
NONHSAT059353	gene expression	8	66	671	18228	0.00282672	0.0461823	EXOSC8; HSPA1B; IARS; PABPN1; POLR2A; RPS6; SUGP1; TAF1D
NONHSAT059353	protein folding	4	66	163	18228	0.00288728	0.0461823	BAG2; GLRX2; PDRG1; UGGT1
NONHSAG023901	zinc ion binding	14	68	1210	18228	0.00012503	0.0184414	APIP; DDX58; DHX58; DTX4; LONRF1; MICALL2; NR2C1; PML; POLR3K; RBCK1; SEC23A; SORD; TIMM9; TRIM25
NONHSAG023901	response to virus	5	68	132	18228	0.000133483	0.0184414	DDX58; DHX58; IFI44; OASL; RSAD2
NONHSAG044956	response to glucocorticoid	4	71	71	18228	0.000168625	0.049979	CCL2; DUSP1; IL6; SDC1
TCONS_00020141	negative regulation of cell growth	5	72	121	18228	0.000116356	0.0306701	C10orf90; GAS1; MUL1; PPP1R9B; SERPINE2
TCONS_00020141	protein binding	40	72	6162	18228	0.000120118	0.0306701	AGFG1; BRD2; CD82; CYTIP; DEAF1; DGAT1; G0S2; GAS1; GJA1; HCST; HNRNPH3; MAPK14; MAPRE3; MUL1; N4BP1; NKX3-1; PDCD2; PKN2; PPP1R9B; PRDX3; PRICKLE1; PRKAG1; PTPN13; RAPGEF1; RBCK1; RCN1; RFX1; RXRA; SERPINE2; SERTAD1; SP3; SPTSSA; STK40; SUGP1; TAF1D; TARDBP; TBL1XR1; TRIM25; XRCC6; ZNF224
TCONS_00012347	signal transducer activity	6	72	225	18228	0.000262147	0.0422057	GJA1; GNA14; IL11RA; MUL1; SP110; TMEM9B
TCONS_00020141	vitamin metabolic process	4	72	85	18228	0.000355863	0.0454319	CYP24A1; NADSYN1; PCCB; RXRA
TCONS_00020141	transcription regulatory region DNA binding	5	72	169	18228	0.000547209	0.0465736	NKX3-1; RXRA; TBL1XR1; XRCC6; ZNF513
NR_049793.1	cellular calcium ion homeostasis	4	76	78	18228	0.000315108	0.043109	CCL2; CCL7; CXCL12; HERPUD1
NR_049793.1	immune response	7	76	334	18228	0.000482028	0.0454713	CCL20; CCL7; CEBPG; CSF3; CXCL12; SMAD6; TNFSF8
NR_049793.1	negative regulation of cell proliferation	7	76	375	18228	0.000953295	0.0476087	HSPA1B; SERPINE2; SH3BP4; SMAD6; SOX4; TENC1; TMEM127
NONHSAT105164	chemotaxis	5	80	116	18228	0.000157294	0.0303578	CCL2; CCL20; CCL7; CXCL1; CXCL12
NONHSAT093230	response to mechanical stimulus	4	80	56	18228	0.000106222	0.033629	FOSL1; MMP14; RCAN1; RELA
NONHSAG021516	cytoplasm	35	83	4303	18228	0.000137092	0.0328106	ANP32A; ANP32B; AREG; BIRC3; C10orf90; CTDNEP1; DBN1; DDIT4L; DEAF1; ETHE1; EXOSC8; GALM; HAUS1; HEXIM1; HSPA1B; HSPD1; KANK2; MT1B; MYCBP; NME2; PCBP1; PHLDA2; POLA2; PPP1R18; PRDX2; RPS6; SDCBP2; SIAH2; SNTB2; SNX27; STXBP5; TDP1; TDRD7; USP16; ZMYM4
ENST00000606327	positive regulation of catalytic activity	4	84	64	18228	0.000216015	0.0467672	CCL3; CCL8; CXCL1; PSEN1
NONHSAT100369	ribonucleoprotein complex	5	87	114	18228	0.000215203	0.0398434	HSPA8; PABPN1; PATL2; PCBP1; RBMXL1
NONHSAT100369	ubiquitin protein ligase binding	6	87	180	18228	0.000222175	0.0398434	CCDC50; CUL4B; HSPA8; POLR2A; SMAD2; TSG101
NONHSAT100369	activation of signaling protein activity involved in unfolded protein response	4	87	64	18228	0.000247244	0.0398434	CCL2; CTDSP2; HERPUD1; SSR1
NONHSAT002850	response to endoplasmic reticulum stress	4	96	50	18228	0.000138188	0.0328774	DNAJC10; PDIA3; PDIA6; THBS1
NONHSAG032560	cytosol	28	96	2628	18228	0.000144628	0.0379961	APIP; ARRB1; CAPZA1; CDKN2B; DDIT4; EPRS; FTH1; HK1; HSPA1B; MYL4; NAMPT; PCK1; PGM1; PI4KB; PLIN2; POLR1D; POLR3K; PRICKLE1; RIPK1; RPS6; SEC23A; SERPINB6; SIAH2; SRM; TIAM2; TNFAIP3; TNRC6B; UBE2E1
NONHSAG032560	cell-cell signaling	7	96	234	18228	0.000237501	0.0379961	ADORA2A; CXCL6; FADS1; IL36G; NAMPT; TNFAIP6; WISP1
XR_244218.1	heparin binding	6	102	139	18228	0.000130375	0.0169487	ADAMTS1; CCL2; CCL7; CXCL6; PAFAH1B1; SERPINE2
XR_244218.1	regulation of cell proliferation	5	102	112	18228	0.00041522	0.0431828	MITF; NFKBIA; PDS5B; RPA3; SGK1
ENST00000523664	activation of signaling protein activity involved in unfolded protein response	4	103	64	18228	0.000470929	0.0445028	ASNS; CCL2; CUL7; HSPA5
FR066129	double-stranded DNA binding	5	105	92	18228	0.000190445	0.0398267	CEBPG; EGR1; FOS; TARDBP; TDP1
FR066129	regulation of transcription from RNA polymerase II promoter	8	105	288	18228	0.000261255	0.043978	BRD2; CEBPG; DEAF1; FOS; KLF7; RFX1; TCF7L1; UCP1
NONHSAT013498	transcription from RNA polymerase III promoter	4	111	40	18228	0.000100517	0.0438757	GTF3A; GTF3C2; POLR2L; POLR3B
XR_248985.1	inflammatory response	9	113	305	18228	0.000119055	0.0254963	CCL2; CCL7; CXCL6; IL1RAP; IL6; PTAFR; TNFAIP3; TNFAIP6; TNIP1
XR_248985.1	immune response	9	113	334	18228	0.000234773	0.0254963	CCL7; CXCL6; IL1R1; IL1RAP; NFIL3; PTAFR; SMAD6; TNFSF8; XBP1
