# Supplementary material for: (5R)-5-Hydroxytriptolide (LLDT-8) induces substantial epigenetic mediated immune response network changes in fibroblast-like synoviocytes from rheumatoid arthritis patients
Source: Sci Rep. 2019 Aug 1;9:11155. doi: 10.1038/s41598-019-47411-1 (PMC6671973; doi:10.1038/s41598-019-47411-1)
Supplement: Supplementary file 7 — Supp. Table 6 [file 41598_2019_47411_MOESM7_ESM.xlsx]

## Sheet: Sheet1
groups	enrichmentTerm	ListHits	ListTotal	PopHits	PopTotal	p.value	q.value	enrichmentIDs
NONHSAT053020	Protein processing in endoplasmic reticulum	7	46	168	6819	0.000115766	0.0121554	DNAJC10; HERPUD1; HSPA1B; HSPA5; SEC23A; SSR1; UGGT1
TCONS_00029754	Pyrimidine metabolism	3	7	105	6819	0.000118732	0.00178098	CMPK2; PNPT1; RRM1
FR257747	Cell cycle	4	15	124	6819	0.000121757	0.00560083	CDK4; MCM4; MCM6; SKP2
NONHSAG028996	Allograft rejection	3	18	39	6819	0.000133027	0.0027509	HLA-DQA1; HLA-DRA; HLA-DRB1
ENST00000387069	Alcoholism	4	11	180	6819	0.000134033	0.00589747	CALM1; HIST1H3D; HIST1H3G; HIST1H4L
ENST00000426270	Legionellosis	3	13	55	6819	0.000134133	0.00710907	HSPA1B; HSPA8; IL6
NONHSAG055329	Estrogen signaling pathway	4	19	100	6819	0.000142519	0.0122567	ADCY4; FOS; HSPA1B; HSPA8
ENST00000454223	Influenza A	6	32	177	6819	0.000145213	0.00338829	AGFG1; DDX58; EIF2AK4; MX1; MYD88; PML
ENST00000451443	Legionellosis	4	34	55	6819	0.000146806	0.013653	CXCL1; HSPA1A; HSPA1B; NFKB2
ENST00000589777	Antigen processing and presentation	4	24	79	6819	0.000148686	0.0115975	HSPA1A; HSPA1B; HSPA5; RFX5
ENST00000532855	Glycolysis / Gluconeogenesis	3	12	65	6819	0.000171067	0.00632947	ENO2; LDHA; PCK1
NONHSAG028996	Graft-versus-host disease	3	18	43	6819	0.000178452	0.0027509	HLA-DQA1; HLA-DRA; HLA-DRB1
NONHSAT013498	Protein processing in endoplasmic reticulum	7	50	168	6819	0.000198871	0.0250577	BAG2; EIF2AK4; ERLEC1; SEC23A; SEC63; TRAM1; UGGT1
NONHSAG028996	Type I diabetes mellitus	3	18	45	6819	0.000204512	0.0027509	HLA-DQA1; HLA-DRA; HLA-DRB1
XR_247864.1	Influenza A	6	34	177	6819	0.000206427	0.0144499	HSPA1A; HSPA1B; HSPA8; NXF1; PABPN1; TNFRSF10B
NONHSAG021516	Estrogen signaling pathway	5	38	100	6819	0.00020975	0.0143731	FOS; HSPA1A; HSPA1B; HSPA8; NRAS
NONHSAT035089	RIG-I-like receptor signaling pathway	3	12	70	6819	0.000213319	0.00767948	DDX58; DHX58; IFIH1
FR363590	Carbon metabolism	4	20	106	6819	0.000220649	0.0101499	DLAT; HK1; MDH2; SHMT2
NONHSAG021516	Legionellosis	4	38	55	6819	0.000228144	0.0143731	HSPA1A; HSPA1B; HSPA8; HSPD1
NONHSAG028996	Toxoplasmosis	4	18	120	6819	0.000230625	0.0027509	HLA-DQA1; HLA-DRA; HLA-DRB1; LAMA2
ENST00000586231	Gap junction	3	10	89	6819	0.000241403	0.00639181	GNA11; KRAS; NRAS
NONHSAT104587	Purine metabolism	5	23	176	6819	0.000249561	0.0254552	AMPD2; PGM1; POLD2; POLR1D; POLR2A
NONHSAT053020	Salmonella infection	5	46	86	6819	0.000259071	0.0136013	ARPC4; CXCL2; IFNGR2; IL6; PKN2
NONHSAG028996	Intestinal immune network for IgA production	3	18	49	6819	0.000263784	0.0027509	HLA-DQA1; HLA-DRA; HLA-DRB1
ENST00000586231	GnRH signaling pathway	3	10	92	6819	0.000266325	0.00639181	GNA11; KRAS; NRAS
NR_026860.1	Sphingolipid metabolism	3	19	47	6819	0.000275264	0.0156901	NEU1; NEU3; SPTLC3
NONHSAT081507	Legionellosis	4	40	55	6819	0.000279108	0.0276317	CXCL1; HSPA1A; HSPA1B; NFKB2
ENST00000444465	Influenza A	5	24	177	6819	0.000316931	0.0120434	HSPA1A; HSPA1B; HSPA8; IL6; PABPN1
ENST00000584934	Antigen processing and presentation	4	29	79	6819	0.000318046	0.0128809	HSPA1A; HSPA1B; HSPA5; HSPA8
NR_046236.1	NF-kappa B signaling pathway	3	11	91	6819	0.000351111	0.0122889	DDX58; LTBR; MYD88
NONHSAG033238	NF-kappa B signaling pathway	3	11	91	6819	0.000351111	0.0105333	CXCL2; LTBR; TNFSF13B
NONHSAG028996	Autoimmune thyroid disease	3	18	54	6819	0.000352208	0.0032139	HLA-DQA1; HLA-DRA; HLA-DRB1
NONHSAT058726	Valine, leucine and isoleucine degradation	3	22	44	6819	0.000354383	0.0350839	ACAT1; BCAT1; PCCB
NONHSAT053505	Legionellosis	3	18	55	6819	0.000371912	0.0107655	CXCL3; RAB1A; RELA
NONHSAG032560	Amino sugar and nucleotide sugar metabolism	4	51	47	6819	0.000390587	0.0496045	GMPPA; GMPPB; HK1; PGM1
ENST00000595121	Protein processing in endoplasmic reticulum	6	40	168	6819	0.000391766	0.0419189	DNAJC10; ERLEC1; HERPUD1; SEC23A; STT3A; TRAM1
FR342398	Osteoclast differentiation	4	19	131	6819	0.000403094	0.0233794	FOSL1; IL1R1; PPARG; TYK2
NONHSAT101605	Toxoplasmosis	3	9	120	6819	0.000413255	0.0272748	GNAI1; HSPA2; LAMA1
NONHSAG028996	Staphylococcus aureus infection	3	18	57	6819	0.000413427	0.00328108	HLA-DQA1; HLA-DRA; HLA-DRB1
NONHSAT115189	Malaria	4	50	49	6819	0.000425134	0.0274211	CCL2; CSF3; IL6; SDC1
NONHSAG028996	HTLV-I infection	5	18	261	6819	0.000449463	0.00328108	GSK3B; HLA-DQA1; HLA-DRA; HLA-DRB1; SLC2A1
NONHSAT035089	NF-kappa B signaling pathway	3	12	91	6819	0.000463634	0.00834542	DDX58; LTBR; MYD88
NR_028330.1	Rheumatoid arthritis	4	28	91	6819	0.000475637	0.0181647	CCL2; CCL20; CXCL1; CXCL12
ENST00000451443	Measles	5	34	134	6819	0.000478551	0.0222526	HSPA1A; HSPA1B; MSN; STAT5A; TNFAIP3
ENST00000586231	Cholinergic synapse	3	10	113	6819	0.000488526	0.00879346	GNA11; KRAS; NRAS
NONHSAG021516	Toxoplasmosis	5	38	120	6819	0.000489686	0.0205668	BIRC3; HSPA1A; HSPA1B; HSPA8; IFNGR2
ENST00000594721	Apoptosis	4	30	86	6819	0.000503253	0.043783	CASP10; CSF2RB; IL1RAP; TRAF2
NONHSAT053505	Shigellosis	3	18	61	6819	0.000505168	0.0107655	ARPC1B; DIAPH1; RELA
NONHSAT123193	Glycolysis / Gluconeogenesis	3	17	65	6819	0.000511027	0.0327057	HK1; PCK1; PGM1
NONHSAT058725	Valine, leucine and isoleucine degradation	3	25	44	6819	0.000522169	0.0318523	ACAT1; BCAT1; PCCB
ENST00000606922	TNF signaling pathway	4	24	110	6819	0.00053109	0.0345208	CX3CL1; CXCL1; CXCL3; SOCS3
ENST00000537998	Complement and coagulation cascades	4	38	69	6819	0.000546898	0.0305925	C5AR1; C8G; CFB; SERPINE1
FR264384	Amino sugar and nucleotide sugar metabolism	3	24	47	6819	0.000561226	0.0319899	CYB5R2; HK1; PGM1
NONHSAT053505	Cytosolic DNA-sensing pathway	3	18	64	6819	0.000581919	0.0107655	POLR3G; RELA; TREX1
NONHSAG019425	Epstein-Barr virus infection	4	14	202	6819	0.000592436	0.0402857	AKAP8L; EIF2AK4; JUN; POLR3G
NR_028330.1	Cytokine-cytokine receptor interaction	6	28	265	6819	0.000595565	0.0181647	CCL2; CCL20; CXCL1; CXCL12; IFNGR2; TNFSF8
FR018579	Cytokine-cytokine receptor interaction	6	28	265	6819	0.000595565	0.0437978	CCL2; CSF3; IL24; IL6; TNFRSF18; TNFSF8
FR014741	Inositol phosphate metabolism	3	19	61	6819	0.000596077	0.0309212	PI4KB; PLCB1; PLCB3
FR108880	Alanine, aspartate and glutamate metabolism	3	33	35	6819	0.000608258	0.0395368	ADSL; CAD; GPT2
TCONS_l2_00016775	Purine metabolism	4	16	176	6819	0.000612152	0.0318319	AMPD2; NME2; PDE4D; POLR3K
NONHSAT142637	Rheumatoid arthritis	4	30	91	6819	0.000623787	0.0302537	CCL20; FOS; IL6; MMP1
NONHSAT033642	Chemokine signaling pathway	5	26	189	6819	0.000635133	0.0444593	CCL28; CCL3; CCL3L3; ELMO1; SHC1
NONHSAT080415	Glycolysis / Gluconeogenesis	4	42	65	6819	0.000641331	0.0288141	PCK1; PDHA1; PFKP; PGM1
NONHSAG028996	Inflammatory bowel disease (IBD)	3	18	67	6819	0.000665778	0.00441834	HLA-DQA1; HLA-DRA; HLA-DRB1
ENST00000542248	Legionellosis	3	22	55	6819	0.000686037	0.0308717	HSPA1A; HSPA1B; NFKB2
NONHSAT115663	RNA polymerase	3	38	32	6819	0.000708432	0.0357758	POLR1D; POLR2A; POLR3B
ENST00000584934	Cytokine-cytokine receptor interaction	6	29	265	6819	0.000726798	0.016142	CCL2; CCL8; CXCL1; CXCL12; IL15RA; TNFSF8
NONHSAT066903	Salmonella infection	4	33	86	6819	0.000730115	0.0376811	CXCL1; CXCL2; IFNGR2; PKN2
ENST00000537998	Osteoclast differentiation	5	38	131	6819	0.000731408	0.0305925	AKT2; LILRB2; NFKB2; SPI1; TRAF2
NONHSAT142430	Hepatitis B	3	9	146	6819	0.00073479	0.0492309	CDK4; JUN; MYD88
NONHSAT059353	Protein processing in endoplasmic reticulum	5	30	168	6819	0.000739555	0.0369994	BAG2; HSPA1B; HSPA5; SEC23A; UGGT1
ENST00000537998	Epstein-Barr virus infection	6	38	202	6819	0.000784422	0.0305925	AKT2; NFKB2; POLR3B; SPI1; TNFAIP3; TRAF2
NONHSAT104587	Legionellosis	3	23	55	6819	0.000784452	0.0400071	CXCL1; HSPA1B; IL6
NONHSAT080415	Citrate cycle (TCA cycle)	3	42	30	6819	0.000785839	0.0288141	IDH3A; PCK1; PDHA1
ENST00000584934	Influenza A	5	29	177	6819	0.000797135	0.016142	CCL2; HSPA1A; HSPA1B; HSPA8; NFKBIA
NONHSAG023901	Influenza A	5	29	177	6819	0.000797135	0.0430453	CCL2; DDX58; PML; RSAD2; TRIM25
ENST00000432424	TNF signaling pathway	4	27	110	6819	0.000845097	0.019226	CCL20; CXCL1; CXCL5; MAPK13
NONHSAG028996	Leishmaniasis	3	18	74	6819	0.000890555	0.00541754	HLA-DQA1; HLA-DRA; HLA-DRB1
ENST00000600908	Vascular smooth muscle contraction	4	25	121	6819	0.000894244	0.0323434	ADORA2A; ARAF; PLCB1; PLCB3
NONHSAT104600	NF-kappa B signaling pathway	3	15	91	6819	0.000931443	0.0153688	IL1R1; LBP; TRIM25
NONHSAT059353	Influenza A	5	30	177	6819	0.000936694	0.0369994	CCL2; HSPA1B; IFIH1; PABPN1; TRIM25
FR014741	Thyroid hormone synthesis	3	19	72	6819	0.000968817	0.0309212	CANX; PLCB1; PLCB3
FR018579	Malaria	3	28	49	6819	0.00100684	0.0437978	CCL2; CSF3; IL6
NONHSAG028996	Influenza A	4	18	177	6819	0.00100965	0.00561814	GSK3B; HLA-DQA1; HLA-DRA; HLA-DRB1
NONHSAT105164	Axon guidance	5	42	127	6819	0.00101409	0.046179	CXCL12; FES; NCK2; PLXNB2; PPP3CC
NONHSAT105164	Cytokine-cytokine receptor interaction	7	42	265	6819	0.00103773	0.046179	CCL2; CCL20; CCL7; CXCL1; CXCL12; TNFRSF10B; TNFRSF18
ENST00000584934	Chemokine signaling pathway	5	29	189	6819	0.00107188	0.0173644	CCL2; CCL8; CXCL1; CXCL12; NFKBIA
NONHSAG028996	Antigen processing and presentation	3	18	79	6819	0.00107745	0.00561814	HLA-DQA1; HLA-DRA; HLA-DRB1
NR_046236.1	Measles	3	11	134	6819	0.00109082	0.0190893	DDX58; MX1; MYD88
ENST00000444465	Measles	4	24	134	6819	0.00111632	0.0282801	HSPA1A; HSPA1B; HSPA8; IL6
NONHSAG044956	Malaria	3	29	49	6819	0.00111737	0.04246	CCL2; IL6; SDC1
ENST00000387069	Systemic lupus erythematosus	3	11	136	6819	0.00113875	0.0250525	HIST1H3D; HIST1H3G; HIST1H4L
ENST00000454223	Purine metabolism	5	32	176	6819	0.00123752	0.0216567	PNPT1; POLA2; POLE4; POLR2A; RRM1
NONHSAT042266	Amoebiasis	3	14	109	6819	0.00127206	0.0324005	COL3A1; PLCB1; PLCB3
ENST00000600908	Long-term depression	3	25	60	6819	0.00129798	0.0323434	ARAF; PLCB1; PLCB3
XR_247864.1	Protein processing in endoplasmic reticulum	5	34	168	6819	0.00133371	0.04668	HSPA1A; HSPA1B; HSPA8; STT3A; UBE2E1
ENST00000600908	Inositol phosphate metabolism	3	25	61	6819	0.00136183	0.0323434	PI4KB; PLCB1; PLCB3
FR014741	Phosphatidylinositol signaling system	3	19	81	6819	0.00136417	0.0309212	PI4KB; PLCB1; PLCB3
ENST00000426270	Lysosome	3	13	122	6819	0.00140178	0.0324542	CD164; LIPA; NEU1
XR_241951.1	Legionellosis	3	28	55	6819	0.00141028	0.0318806	CXCL1; HSPA1A; HSPA1B
NONHSAT035089	Measles	3	12	134	6819	0.0014336	0.0165206	DDX58; IFIH1; MYD88
ENST00000584934	Epstein-Barr virus infection	5	29	202	6819	0.00144342	0.0175617	HSPA1A; HSPA1B; HSPA8; NFKBIA; POLR3K
NONHSAT066903	Influenza A	5	33	177	6819	0.00146492	0.0376811	AGFG1; CCL2; HSPA1B; IFNGR2; TRIM25
NONHSAT066903	Cytokine-cytokine receptor interaction	6	33	265	6819	0.00148741	0.0376811	CCL2; CCL8; CSF3; CXCL1; CXCL2; IFNGR2
ENST00000584934	Toxoplasmosis	4	29	120	6819	0.00154156	0.0175617	HSPA1A; HSPA1B; HSPA8; NFKBIA
ENST00000454223	Herpes simplex infection	5	32	186	6819	0.00158301	0.0221622	DDX58; EIF2AK4; MYD88; PML; POLR2A
NONHSAT062903	Wnt signaling pathway	3	12	139	6819	0.00159348	0.0446175	FZD4; PSEN1; SFRP1
NONHSAG028996	Rheumatoid arthritis	3	18	91	6819	0.00162274	0.00752846	HLA-DQA1; HLA-DRA; HLA-DRB1
NONHSAT042266	Thyroid hormone signaling pathway	3	14	119	6819	0.00163911	0.0324005	PLCB1; PLCB3; TSC2
NONHSAG028996	Epstein-Barr virus infection	4	18	202	6819	0.00165007	0.00752846	GSK3B; HLA-DQA1; HLA-DRA; HLA-DRB1
ENST00000584934	NOD-like receptor signaling pathway	3	29	57	6819	0.00173449	0.0175617	CCL2; CXCL1; NFKBIA
XR_241951.1	Spliceosome	4	28	130	6819	0.00181088	0.0318806	HSPA1A; HSPA1B; SNRPA; SNRPD3
NONHSAT035089	Hepatitis B	3	12	146	6819	0.00183562	0.0165206	DDX58; IFIH1; MYD88
ENST00000426270	Measles	3	13	134	6819	0.00183703	0.0324542	HSPA1B; HSPA8; IL6
NONHSAT142427	Cell cycle	3	14	124	6819	0.00184518	0.020297	MCM3; MCM6; PCNA
FR014741	GnRH signaling pathway	3	19	92	6819	0.00196935	0.033479	MAP3K4; PLCB1; PLCB3
XR_241951.1	Measles	4	28	134	6819	0.00202417	0.0318806	HSPA1A; HSPA1B; IFNGR2; TNFRSF10B
NONHSAT042266	Platelet activation	3	14	131	6819	0.00216003	0.0324005	COL3A1; PLCB1; PLCB3
NONHSAT066903	Legionellosis	3	33	55	6819	0.00228281	0.038446	CXCL1; CXCL2; HSPA1B
ENST00000584934	Measles	4	29	134	6819	0.00231268	0.0208141	HSPA1A; HSPA1B; HSPA8; NFKBIA
NR_046236.1	Influenza A	3	11	177	6819	0.00243308	0.0245282	DDX58; MX1; MYD88
NONHSAT066903	NOD-like receptor signaling pathway	3	33	57	6819	0.00252934	0.038446	CCL2; CXCL1; CXCL2
ENST00000444465	Antigen processing and presentation	3	24	79	6819	0.00254221	0.048302	HSPA1A; HSPA1B; HSPA8
NR_046236.1	Herpes simplex infection	3	11	186	6819	0.00280322	0.0245282	DDX58; IFIT1; MYD88
NONHSAT035089	Influenza A	3	12	177	6819	0.00318259	0.0219788	DDX58; IFIH1; MYD88
ENST00000454223	Measles	4	32	134	6819	0.00334586	0.0390351	DDX58; EIF2AK4; MX1; MYD88
NONHSAT035089	Herpes simplex infection	3	12	186	6819	0.00366313	0.0219788	DDX58; IFIH1; MYD88
ENST00000426270	Influenza A	3	13	177	6819	0.00405901	0.0430255	HSPA1B; HSPA8; IL6
NONHSAT066903	Wnt signaling pathway	4	33	139	6819	0.00427591	0.0464242	PPP3CC; PRICKLE1; PSEN1; TBL1XR1
FR014741	Vascular smooth muscle contraction	3	19	121	6819	0.00429124	0.0486341	ADORA2A; PLCB1; PLCB3
NONHSAT042266	cGMP-PKG signaling pathway	3	14	167	6819	0.00430464	0.0430464	PDE3A; PLCB1; PLCB3
NONHSAG028996	Systemic lupus erythematosus	3	18	136	6819	0.00508462	0.0218339	HLA-DQA1; HLA-DRA; HLA-DRB1
ENST00000584934	Protein processing in endoplasmic reticulum	4	29	168	6819	0.00521912	0.0422748	HSPA1A; HSPA1B; HSPA5; HSPA8
NONHSAT064292	Metabolic pathways	3	3	1213	6819	0.00561742	0.0388831	CYP2E1; MAOB; PIGH
NONHSAG028996	Cell adhesion molecules (CAMs)	3	18	145	6819	0.0060798	0.024657	HLA-DQA1; HLA-DRA; HLA-DRB1
ENST00000584934	Rheumatoid arthritis	3	29	91	6819	0.00653669	0.0441227	CCL2; CXCL1; CXCL12
ENST00000584934	NF-kappa B signaling pathway	3	29	91	6819	0.00653669	0.0441227	BCL2A1; CXCL12; NFKBIA
NONHSAG028996	Phagosome	3	18	155	6819	0.00731461	0.0281035	HLA-DQA1; HLA-DRA; HLA-DRB1
NONHSAG028996	Tuberculosis	3	18	179	6819	0.0108561	0.0377379	HLA-DQA1; HLA-DRA; HLA-DRB1
NONHSAG028996	Herpes simplex infection	3	18	186	6819	0.0120478	0.0399769	HLA-DQA1; HLA-DRA; HLA-DRB1
TCONS_l2_00009811	Metabolic pathways	3	4	1213	6819	0.019478	0.0359235	DSE; POLD3; UCK2
ENST00000437987	Metabolic pathways	3	4	1213	6819	0.019478	0.0333754	DGAT1; EXT1; PIGS
